# Supplementary material for: Respiration climacteric in tomato fruits elucidated by constraint‐based modelling
Source: New Phytol. 2016 Nov 15;213(4):1726–39. doi: 10.1111/nph.14301 (PMC6079640; doi:10.1111/nph.14301)
Supplement: Supplementary file 2 — Table S1 Model description [file NPH-213-1726-s002.xlsx]

## Sheet: legend
Supporting Information Table S1 Model description; model scheme, lists of reactions and metabolites of the model

## Sheet: metabolic scheme
See the legend in Figure 1

## Sheet: reactions
Abbreviation	Name	Reaction
Vpgi	Phosphoglucose isomerase	1 G6P = 1 F6P
Vald	Aldolase	1 F16bP = 1 DHAP + 1 GAP
Vtpi	Triosephosphate isomerase	1 DHAP = 1 GAP
Vgapdh	Glyceraldehyde-3-phosphate dehydrogenase	1 GAP + 1 NAD = 1 dPG + 1 NADH
Vpgk	Phosphoglycerate kinase	1 dPG + 1 ADP = 1 PG + 1 ATP
Veno	Enolase	1 PG = 1 PEP
Vaco	Aconitase	1 Cit = 1 ICit
Vidh	Isocitrate dehydrogenase	1 ICit + 1 NAD = 1 aKG + 1 CO2 + 1 NADH
Vkgdh	2-oxoglutarate dehydrogenase	1 aKG + 1 NAD = 1 CO2 + 1 NADH + 1 SuccCoA
Vsdh	Succinate dehydrogenase	1 Succ + 1 FAD = 1 FADH2 + 1 Fum
Vfum	Fumarase	1 Fum = 1 Mal
Vmdh	Malate dehydrogenase	1 Mal + 1 NAD = 1 NADH + 1 OAA
Vepi	Ribulose 5-Phosphate 3-Epimerase	1 Ru5P = 1 X5P
Vriso	Ribulose 5-Phosphate Isomerase	1 Ru5P = 1 Ri5P
Vtk1	Transketolase	1 S7P + 1 GAP = 1 Ri5P + 1 X5P
Vtk2	Transketolase	1 F6P + 1 GAP = 1 E4P + 1 X5P
Vtald	Transaldolase	1 S7P + 1 GAP = 1 E4P + 1 F6P
Vpgm	Phosphoglucomutase	1 G1P = 1 G6P
Vsusy	Sucrose synthase	1 Fru + 1 UDPG = 1 Suc + 1 UDP
Vserat	Serine aminotransferase	1 PG + 1 Glu + 1 NAD = 1 Ser + 1 aKG + 1 NADH
Valaat	Alanine aminotransferase	1 Pyr + 1 Glu = 1 Ala + 1 aKG
Vaspat	Aspartate aminotransferase	1 OAA + 1 Glu = 1 Asp + 1 aKG
Vgdh	Glutamate dehydrogenase	1 NH4 + 1 aKG + 1 NADH = 1 Glu + 1 NAD
Vadk	Adenylate kinase	1 AMP + 1 ATP = 2 ADP
VSuc_up	Sucrose uptake	1 Suc_in => 1 Suc
VGln_up	Glutamine uptake	1 Gln_in => 1 Gln
Vfk	Fructokinase	1 ATP + 1 Fru => 1 ADP + 1 F6P
Vgk	Glucokinase	1 ATP + 1 Glc => 1 ADP + 1 G6P
Vpfk	Phosphofructokinase	1 ATP + 1 F6P => 1 ADP + 1 F16bP
Vpfp	Ppi-dependent phosphofructokinase	1 PPi + 1 F6P => 1 F16bP
Vfpb	Fructose 1,6-bisphosphatase	1 F16bP => 1 F6P
Vpk	Pyruvate kinase	1 PEP + 1 ADP => 1 ATP + 1 Pyr
Vpepc	Phosphoenolpyruvate carboxylase	1 CO2 + 1 PEP => 1 OAA
Vpepck	Phosphoenolpyruvate carboxykinase	1 OAA + 1 PPi => 1 CO2 + 1 PEP
Vpdh	Pyruvate dehydrogenase	1 Pyr + 1 NAD => 1 CO2 + 1 AccoA + 1 NADH
Vcs	Citrate synthase	1 OAA + 1 AccoA => 1 Cit
Vscol	Succinyl-CoA synthetase	1 SuccCoA + 1 ADP => 1 Succ + 1 ATP
Vme	Malic enzyme	1 Mal + 1 NAD => 1 CO2 + 1 NADH + 1 Pyr
Vg6pdh	Glucose-6-phosphate dehydrogenase	1 G6P + 2 NADP => 1 CO2 + 1 Ru5P + 2 NADPH
Vrbco	RuBisCo (ribulose-1,5-bisphosphate carboxylase/oxygenase)	1 Ru5P + 1 CO2 => 2 DHAP
Vagpase	ADP-Glucose pyrophosphorylase	1 G1P + 1 ATP => 1 PPi + 1 ADPG
Vugpase	UDP-Glucose pyrophosphorylase	1 G1P + 1 UTP => 1 UDPG + 1 PPi
Vinv	Invertase	1 Suc => 1 Fru + 1 Glc
Vsps	Sucrose-phosphate synthase	1 F6P + 1 UDPG => 1 SucP + 1 UDP
Vspase	Sucrose phosphatase	1 SucP => 1 Suc
Vgs	Glutamine synthetase	1 Glu + 1 ATP + 1 NH4 => 1 Gln + 1 ADP
Vgogat	Glutamine oxoglutarate aminotransferase	1 Gln + 1 aKG + 1 NADPH => 2 Glu + 1 NADP
Vnr	Nitrate reductase	1 NO3 + 1 NADH => 1 NH4 + 1 NAD
Vfas	Fatty acid synthase	8 AccoA + 7 ATP + 14 NADPH => 1 FA16 + 7 AMP + 7 PPi + 14 NADP
Velong	Fatty acid elongase	1 AccoA + FA16 + 1 ATP + 1 NADPH => 1 FA18 + 1 AMP + 1 PPi + 1 NADP
Vglyc3Pdh	Glycerol 3-phosphate dehydrogenase	1 DHAP + 1 NADH + 1 ATP => 1 Glyc3P + 1 NAD + 1 ADP
Vrcc1	resp. chain complex 1 and ND dehydrogenase	1 NADH + 1 UQ + 2 Hi => 1 NAD + 1 UQH2 + 2 He
Vrcc2	resp. chain complex 2	1 FADH2 + 1 UQ => 1 FAD + 1 UQH2
Vnrj3	uridine diphosphate kinase	1 ATP + 1 UDP => 1 UTP + 1 ADP
Vnga_ATPm	non-growth associated ATP maintenance	ATP => ADP
Vppi	pyrophosphatase	PPi => Pi
Vrcc34	resp. chain complex 3 and 4	6 Hi + 1 UQH2 => 6 He + 1 UQ
Vaox	alternative oxidase	1 UQH2 => 1 UQ
Vucp	UCP and proton leak	1 He => 1 Hi
Vatpsynthase	ATP synthase, ATP/ADP and Pi carriers	4 He+ 1 ADP => 4 Hi + 4 ATP
Vdag	outflux towards lipids (diacyl glycerol) synthesis	1 Glyc3P + 1 ATP + 0.67 FA16 + 1.33 FA18 => 1 DAG + 1 ADP
Vcws	outflux towards synthesis of cell wall polysaccharides	1 UDPG => 1 CW + 1 UDP
Vcwd	influx from cell wall polysaccharides	1 CW + 1 ATP => 1 G1P + 1 ADP
Vac-Glu	outflux towards glutamate accumulation	1 Glu => 1 Glu_ac
Vac-Asp	outflux towards aspartate accumulation	1 Asp => 1 Asp_ac
Vac-Ala	outflux towards alanine accumulation	1 Ala => 1 Ala_ac
Vac-Ser	outflux towards serine accumulation	1 Ser => 1 Ser_ac
Vprotein	outflux towards protein synthesis	0.44 Glu + 0.17 Asp + 0.21 Ala + 0.11 Ser + 4.3 ATP + 0.32 NADPH => 1 protein + 0.32 NADP + 4.3 ADP
Vac-cit	outflux towards citrate accumulation	1 Cit => 1 Cit_ac
Vac-mal	outflux towards malate accumulation	1 Mal => 1 Mal_ac
Vac-glc	outflux towards glucose accumulation	1 Glc => 1 Glc_ac
Vac-fru	outflux towards fructose accumulation	1 Fru => 1 Fru_ac
Vac-suc	outflux towards sucrose accumulation	1 Suc => 1 Suc_ac
Vss	outflux towards starch synthesis	1 ADPG => 1 STARCH + 1 ADP
Vsd	influx from starch degradation	1 STARCH + 1 ATP => 1 G1P + 1 AMP
Vnucleo	outflux towards DNA and RNA synthesis	3 Ri5P + 3 CO2 + 2.1 Asp + 6.3 Gln + 22 ATP => DNA-RNA + 2.1 Fum + 6.3 Glu + 4.5 AMP + 22 ADP + 3 PPi

## Sheet: metabolites
Abbreviation	Name
ADPG	ADP-Glucose
aKG	2-oxoglutarate
Ala	Alanine
Asp	Aspartate
AccoA	Acetyl-coenzyme A
Cit	Citrate
DHAP	Dihydroxyacetone phosphate
dPG	Diphosphoglycerate
E4P	Erythrose 4-phosphate
F16bP	Fructose-1,6-biphosphate
F6P	Fructose-6-phosphate
FA16	Fatty acids with a 18-carbon chain
FA18	Fatty acids with a 16-carbon chain
Fru	Fructose
Fum	Fumarate
G1P	Glucose-1-phosphate
G6P	Glucose-6-phosphate
GAP	Glyceraldehyde-3-phosphate
Glc	Glucose
Gln	Glutamine
Glu	Glutamate
Glyc3P	Glycerol 3-phosphate
ICit	Isocitrate
Mal	Malate
OAA	Oxaloacetate
PEP	Phosphoenolpyruvate
Pyr	Pyruvate
PG	Phosphoglycerate
Ri5P	Ribose-5-phosphate
Ru5P	Ribulose-5-phosphate
S7P	Sedoheptulose-7-phosphate
Ser	Serine
Suc	Sucrose
Succ	Succinate
SuccCoA	Succinyl-coenzyme A
SucP	Sucrose-phosphate
UDPG	Uridine diphosphate-glucose
X5P	Xylulose-5-phosphate
NADH	Nicotinamide adenine dinucleotide
NADPH	Nicotinamide adenine dinucleotide phosphate
AMP	Adenosine monophosphate
ATP	Adenosine triphosphate
UTP	Uridine triphosphate
FADH2	Flavin adenine dinucleotide
PPi	Pyrophosphate
NH4	Ammonium
UQH2	Ubiquinone
He	Proton
