# Supplementary material for: Respiration climacteric in tomato fruits elucidated by constraint‐based modelling
Source: New Phytol. 2016 Nov 15;213(4):1726–39. doi: 10.1111/nph.14301 (PMC6079640; doi:10.1111/nph.14301)
Supplement: Supplementary file 3 — Table S2 Raw data and fits [file NPH-213-1726-s003.xlsx]

## Sheet: legend
Supporting Information Table S2 Raw data and fits. Tab ”X_Sugar_Prot_AO_AA_Starch” contains glucose, fructose sucrose, malate, citrate, protein and starch, tab “X_4AA” contains the amino acids and grouped by common precursors as in Colombie et al. (2015), tab “X_CW” contains the total cell wall polysaccharides analysed on dry, tab “X_FA” and tab “X_DNA_RNA” contains the total fatty acids content …
References
Biais B, Bénard C, Beauvoit B, Colombié S, Prodhomme D, Ménard G, Bernillon S, Gehl B, Gautier H, Ballias P et al. 2014. Remarkable reproducibility of enzyme activity profiles in tomato fruits grown under contrasting environments provides a roadmap for studies of fruit metabolism. Plant Physiology 164: 1204-1221.
Colombie S, Nazaret C, Benard C, Biais B, Mengin V, Sole M, Fouillen L, Dieuaide-Noubhani M, Mazat J-P, Beauvoit B et al. 2015. Modelling central metabolic fluxes by constraint-based optimization reveals metabolic reprogramming of developing Solanum lycopersicum (tomato) fruit. Plant Journal 81: 24-39.

## Sheet: C_Sugar_Prot_AO_AA_Starch
DPA	g.fruit-1	µmol/gFW	µmol/gFW	µmol/gFW	µmol/gFW	µmol/gFW	mg/gFW	µmol/gFW	µmol/gFW
stage	fruit FW	Amino Acids	Glucose	Fructose	Malate	Sucrose	Protein	Citrate	Starch
7.7	0.76	15.6	70.97	35.88	15.49	24.47	5.14	20.46	17.6
7.7	0.81	20.28	74.37	35.02	18.38	27.83	6.44	26.87	18.48
7.7	0.94	17.62	75.73	40.59	16.95	27.85	5.3	20.59	20.2
15	9.91	15.08	63.81	39.94	12.3	5.97	2.94	5.69	23.26
15	11.65	14.54	64.82	41.66	16.31	6.7	2.94	10.89	23.97
15	9.6	21.72	67.37	42.86	18.31	7.06	2.76	10.98	34.91
21.7	29.02	15.18	73.15	48.2	13.61	1.79	2.2	8.75	21.72
21.7	31.47	11.03	80.74	49.11	15.62	4.3	2.15	7.2	19.31
21.7	30.91	15.88	74.06	46.68	13.63	#N/A	1.93	7.31	22.16
28	45.62	18.67	68.96	43.83	13.88	4.01	1.67	7.53	15.62
28	32.57	16.28	66.77	42.36	12.65	5.69	2.32	6.89	21.63
28	38.03	15.4	70.53	46.58	13.38	2.04	1.69	4.75	15.74
34.3	69.5	18.62	72.6	45.38	15.59	3.4	1.98	10.25	18.47
34.3	73.1	20.54	68.92	41.96	11.98	1.93	1.81	9.43	14.18
34.3	62.6	8.75	77.74	47.79	17.67	2.55	1.41	13.22	10.28
41.3	68.54	21.65	73.22	45.9	14.51	2.69	1.37	7.89	7.52
41.3	66.93	20.97	65.25	40.01	16.52	0.38	1.46	10.53	9.04
41.3	69.4	18.58	70.69	45.08	16.79	2.39	1.68	13.05	4.84
50.3	99.8	24.56	66.41	40.78	15.59	2.01	1.2	13.31	0.08
50.3	86.19	29.8	77.22	42.68	19.04	2.24	1.62	14.99	0.02
50.3	87.64	29.8	61.17	38.63	16.02	1.47	1.69	12.86	#N/A
53	92.02	25.63	78.4	43.32	11.78	3.83	1.55	11.86	0.25
53	89.02	38.83	74.93	40.26	13.15	4.48	1.53	13.84	0.08
53	108.65	26.45	75.86	41.96	11.74	2.11	1.23	10.72	0.02
7.7	0.86	15.67	63.76	33.25	23.9	12.09	6.76	27.75	15.37
7.7	0.96	14.65	51.03	24.67	21.8	9.26	4.99	18.76	15.29
7.7	0.91	16.31	55.69	29.64	22.31	14.66	5.3	21.95	15.33
15	14.24	15.77	80.33	48.69	14.6	11.62	3.26	14.68	32.65
15	15.22	14.21	80.95	49.16	14.72	6.99	2.45	10.86	27.57
15	13.27	15.22	68.65	39.92	12.85	7.54	4.04	13.52	34.42
21.7	37.55	8.09	70.86	45.48	11.3	6.29	2.47	6.42	21.12
21.7	37.92	7.38	65.91	42.18	11.73	2.2	2.39	5.33	23.56
21.7	33.79	9.69	70.89	41.58	13.52	5.03	2.49	5.73	23.06
28	51.07	17.3	75.23	47.55	14.89	4.12	1.92	9.31	13.92
28	46.45	17.34	73.85	45.34	15.07	1.33	1.72	9.16	18.49
28	52.1	15.65	68.45	44.14	12.36	2.79	1.81	5.96	16.65
34.3	73.39	21.86	64.72	39.38	15.31	4.09	2.8	7.64	11.75
34.3	73.99	15.26	68.17	39.05	13.97	#N/A	1.59	2.97	12.79
34.3	77.24	21.73	75.77	45.95	17.52	5.01	2.14	9.55	13
41.3	82.78	13.76	71.3	41.99	16.87	#N/A	1.21	5.27	7.69
41.3	70.9	10.49	67.34	39.98	18.43	4.19	1.37	11.73	6.17
41.3	78.38	19.96	68.08	39.82	19.99	0.31	1.49	13.79	6
48.5	68.94	19.36	75.34	41.47	18.43	#N/A	1.47	17.77	9.84
48.5	87.12	22.93	79.95	49.03	19.34	4.72	2.12	21.72	2.14
48.5	83.83	19.98	76.54	47.39	17.57	4.23	1.55	11.58	0.74
50.3	103.99	22.75	78.82	41.95	13.65	2.83	1.82	12.84	0.38
50.3	107.87	22.58	67.01	41.02	13.78	1.83	1.36	12.47	0.07
50.3	90.79	28.29	80.88	43.52	15.82	2.89	1.93	13.52	#N/A
53	101.51	26.86	74.81	40.53	12.38	3.66	1.48	13.73	0.28
53	86.88	34.98	87.03	42.43	12.41	5.31	1.61	16.52	0.71
53	104.67	29.21	77.01	41.83	14.83	4.43	1.45	15.5	0.24
7.7	0.83	17.38	51.4	23.44	26.23	15.29	6.39	22.27	7.43
7.7	1.18	13.68	54.59	22.54	24.69	14.24	5.57	#N/A	12.3
7.7	0.9	15.37	58.16	26.65	26.82	15.85	5.34	22.99	8.7
15	8.91	16.42	66.37	39.59	16.6	10.34	4.45	16.23	36.03
15	9.63	7.84	70.27	40.55	13.8	9.52	3.15	9.14	25.62
15	10.2	12.73	69.5	39.73	15.64	8.29	3.18	11.07	26.62
21.7	38.88	10.15	82.24	50.84	13.76	5.72	1.94	4.61	18.76
21.7	38.52	9.61	77.59	48.06	12.55	5.27	2.12	3.75	19.57
21.7	38.44	9.12	91.28	52.58	13.39	9.6	1.65	4.76	20.14
28	53.76	14.97	92.01	53.08	15.39	4.37	1.32	7.07	13.68
28	52.5	11.54	77.01	43.69	12.49	5.93	#N/A	6.73	19.35
28	48.27	11.69	78.08	45.13	12.42	2.76	2.01	9.61	13.69
34.3	55.49	18.19	76.93	48.48	17.27	0.57	0.98	9.96	11.11
34.3	56.39	19.88	90.33	56.2	20.53	3.23	1.92	7.05	13.07
34.3	68.43	16.15	89.3	51.71	15.98	3.74	1.52	9.81	12.62
40	73.09	18.8	65.65	39.73	19.37	#N/A	1.37	7.83	12.38
40	73.22	17.17	77.71	46.72	16.65	3.09	1.32	9.77	6.58
40	59.18	18.16	77.64	45.39	16.03	2.57	1.8	8.09	17.39
48.5	104.35	17.18	77.01	44.34	16.08	5.18	1.88	12.01	0.6
48.5	92.7	15.44	78.39	48.8	18.39	5.89	1.95	16.2	2.34
48.5	106.87	18.25	77.66	50.76	14.77	0.56	1.11	18.09	#N/A
50.3	104.62	22.06	80.9	45.6	12.92	3.75	1.59	13.37	0.03
50.3	119.45	21.67	75.73	41.82	11.76	4.07	2.22	11.7	0.26
50.3	106.17	28	84.98	40.64	10.51	3.59	1.21	12.12	0.04
53	110.73	23.39	77.17	44.24	7.22	3.2	1.03	10.74	0.09
53	103.97	27.39	80.51	45.08	8.53	3.56	1.31	12.24	0.14
53	98.82	19.44	80.83	44.08	8.41	4.79	1.3	11.2	0.54
4		20.41	40.32	14	25.57	26.7	8.21	18.55	11.7
4		19.01	46.49	16.06	25.48	30.02	9.07	21.06	12.67
7.7	1.25	10.55	62.7	34.4	17.64	12.91	3.38	15.17	17.87
7.7	1.44	14.31	60.34	31.5	19.57	11.56	3.13	14.04	22.14
7.7	1.28	9.54	67.39	37.54	14.59	8.92	3.89	11.93	27.04
15	11.04	14.37	84.25	48.59	19.24	8.87	3.75	5.94	36.48
15	12.04	9.05	59.33	35.17	10.4	2.86	2.8	3.84	23.24
15	12.08	14.04	73.17	48.55	15.24	7.72	3.35	7.76	37.83
21.7	36.97	16.59	68.38	44.94	14.65	2.54	1.94	6.12	14.06
21.7	37.96	9.72	74.51	46.88	15.22	1.77	1.47	9.26	18.22
21.7	42.54	8.37	65.86	44.11	11.9	4.27	1.59	4.84	13.46
30	56.53	15.63	69.76	47.74	14.28	2.5	2.04	6.89	15.81
30	54.06	10.77	68.83	41.29	14.85	0.32	1.26	5.68	5.96
30	53.57	11.62	76.93	47.15	17.36	5.33	1.54	7.49	10.65
41.3	80.56	15.93	74.5	43.03	17.99	1.73	1.8	11.85	14.31
41.3	72.03	15.43	77.11	45.83	21	3.29	1.21	13.83	7.98
41.3	75.21	17.33	76.54	48.76	17.76	3.14	1.14	11.55	2.18
44	87.47	22.48	81.6	48.89	15.54	4.31	1.27	16.19	1.56
44	67.85	18.94	75.91	49.67	17.95	2.47	1.41	19.59	4.21
44	81.36	14.76	58.78	37.94	15.9	3.72	0.83	17.11	0.04
48.5	87.56	16.9	77.88	48.68	13.66	2.58	1.69	17.8	#N/A
48.5	78.79	17.97	79.64	47.28	16.19	5.62	1.62	19.28	0.3
48.5	89.32	22.85	51.56	35.07	13.99	0.52	1.45	22.83	1.31
50.3	83.1	23.54	75.55	44.59	12.47	2.9	1.27	14.64	#N/A
50.3	88.26	27.7	81.93	45.42	9.34	4.34	1.59	13.74	0.17
50.3	75.2	28.93	76.91	46.08	13.36	3.43	1.44	15.28	0.17
#N/A means missing data

## Sheet: C_4AA
µmol/gFW		aKG	OAA	PYR	P5P	GAP
DPA	Fruit FW (g)	Glu gln pro arg gaba	Asp asn thr met	Ala val ile lys leu	Phe tyr his	ser cys gly
7.7	0.86	6.79745	1.31833	0.755351	0.0698678	1.08283
7.7	0.96	7.53162	1.58404	0.899352	0.104733	1.35289
7.7	0.91	7.57613	1.48873	0.867641	0.0936478	1.19902
15	14.24	7.69952	1.48292	0.910957	0.250253	1.16438
15	15.22	6.5195	1.08086	0.714324	0.239466	0.855424
15	13.27	6.98954	0.981135	0.628202	0.199796	0.839016
21.7	37.55	5.14681	0.819896	0.428477	0.221509	0.51609
21.7	37.92	6.30838	1.00882	0.57536	0.203216	0.594365
21.7	33.79	5.89395	0.745947	0.397657	0.207466	0.4996
28	51.07	8.44066	1.87469	1.05035	0.314555	1.14661
28	46.45	9.43257	2.02812	1.11798	0.348808	1.14888
28	52.1	6.70902	1.39405	0.787926	0.233973	1.00374
34.3	73.39	4.8421	1.01772	0.715715	0.185458	0.780933
34.3	73.99	6.53884	1.4052	0.952589	0.217732	1.10093
34.3	77.24	8.87468	2.0189	1.27546	0.378565	1.42212
41.3	82.78	11.346	2.3241	0.820813	0.199572	1.59769
41.3	70.9	5.40079	1.61584	0.632643	0.15251	1.09036
41.3	78.38	8.58254	2.45818	1.00631	0.249292	1.41622
48.5	68.94	14.4041	4.24429	1.8345	0.372732	2.53147
48.5	87.12	9.52516	3.10753	1.08079	0.221405	1.4188
48.5	83.83	9.44726	3.10991	1.15165	0.238114	1.65141
50.3	103.99	14.9567	3.92447	1.4244	0.248703	1.71556
50.3	107.87	10.5191	3.10147	1.0204	0.223576	1.35452
50.3	90.79	12.7557	3.70717	1.25225	0.246405	1.33692
53	101.51	12.8505	3.58393	1.07357	0.231339	1.48898
53	86.88	13.6926	3.71501	1.23544	0.265776	1.44963
53	104.67	13.6787	3.553	1.16148	0.206014	1.45672

## Sheet: C_CW
DPA	g.fruit-1	µmol/gDW
stage	fruit DW	CellWall
4	0.06712	979.809
4	0.06712	895.285
8	0.0838836	1642.5
8	0.0966339	1136.36
8	0.0858968	1433.68
8	0.0791861	1106.71
15	0.618736	1092.12
15	0.917792	1419.24
15	0.574264	1322.86
15	0.778576	1560.67
21	2.30462	1469.84
21	2.36633	1347.61
21	2.65184	1546.75
28	2.28332	1159.39
28	2.89812	948.686
28	3.06624	1236.53
30	3.35868	1414.24
30	3.21193	1311.66
30	3.18282	1305.31
41.3	4.52025	1208.86
41.3	4.04163	1035.66
41.3	4.22006	1209.71
44	4.84362	939.558
44	3.75717	1006.6
44	4.50528	984.757
48.5	4.74491	1048.92
48.5	4.26966	933.595
48.5	4.84029	1069.78
50.3	4.46503	924.45
50.3	4.74228	879.408
50.3	4.04055	854.734
53	5.76451	796.644
53	5.38569	743.793
53	5.87486	694.389

## Sheet: C_FA
DPA	g.fruit-1	µmol/gDW
stage	fruit DW	Fatty Acids
4	0.06712	65.1292
4	0.06712	87.0111
8	0.0838836	36.3469
8	0.0966339	51.5498
8	0.0858968	37.6015
15	0.711547	24.3911
15	0.775998	28.6347
15	0.778576	27.1587
21	2.30462	16.5314
21	2.36633	15.4982
21	2.65184	20.0738
30	3.35868	17.3063
30	3.21193	18.0443
30	3.18282	17.8229
41.3	4.52025	10.6642
41.3	4.04163	13.6531
41.3	4.22006	14.3542
44	4.84362	14.9815
44	3.75717	14.428
44	4.50528	14.9446
48.5	4.74491	15.572
48.5	4.26966	15.572
48.5	4.84029	17.8967
50.3	4.46503	16.9373
50.3	4.74228	16.4207
50.3	4.04055	16.8635

## Sheet: C_DNA_RNA
DPA	g.fruit-1	µmol/gDW
stage	fruit DW	DNA-RNA
7.75	0.0616538	50.3772
15	0.710307	23.9814
21.5	2.23712	15.7619
28	2.80415	10.7985
34.33	3.95517	13.3792
41.3	4.26715	11.4268
48.5	4.80861	12.1147
50.3	5.15081	11.9807
53	5.2617	7.82226
7.75	0.0616538	56.461
15	0.710307	17.8254
21.5	2.23712	14.2594
28	2.80415	10.1716
34.33	3.95517	13.8313
41.3	4.26715	9.84246
48.5	4.80861	8.15735
50.3	5.15081	6.92599
53	5.2617	8.76889
7.75	0.0616538	#N/A
15	0.710307	22.0409
21.5	2.23712	18.8205
28	2.80415	14.0175
34.33	3.95517	10.2572
41.3	4.26715	11.4797
48.5	4.80861	11.6354
50.3	5.15081	7.21508
53	5.2617	11.6943

## Sheet: C_Enz_Vmax
DPA (mmol gFW-1 day-1)	Fruit FW (g)	pgi	ald	tpi	gapdh	pgk	eno	aco	idh	scol	fum	mdh	pgm	susy	alaat	aspat	gdh	fk	gk	pfk	pepc	cs	me	g6pdh	agpase	ugpase	inv	sps
8	0.76	1.32617	8.68787	265.184	7.13883	16.9389		1.17228		0.67448	1.75396	68.5396		0.28552	2.1183	16.8273	0.26798	0.87613	0.72219	0.19205	0.93641	0.06453	1.60347	0.34811	1.22468	3.73969	0	0.06981
8	0.81	1.44819	9.77378	216.515	7.29245	15.0145	0.58857	0.98002	0.7234	1.13597	1.62182	61.8231	5.33612	0.22471	1.37475	14.2145		0.7438	0.51801	0.18431	0.99701	0.06584	2.55357	0.43734	0.75119	3.28956	0	0.03717
8	0.94	1.51278	6.51795	213.461	6.5519	16.8535	0.50423	0.86505	0.65275	0.91378	1.14507	55.3443	5.23	0.63727	1.9915	13.5598	0.2428	0.79212	0.5108	0.17767	0.81303	0.11025	2.34069	0.33436	1.07636	3.83326	0.639014	0.09534
8	0.86	2.32452	6.43027	156.613	6.20649	15.6562	0.64549	0.86908	0.882	1.02308	0.81536	63.8747	5.41624	0.23136	1.77771	11.455	0.30557	0.97188	0.61479	0.19773	0.68605	0.16854	3.02485	0.51845	1.37263	3.96526	1.89938	0.09077
8	0.96	1.27634	8.48254	299.124	6.77166	27.0413	0.54896	0.71939	0.63165	0.95091	0.88432	61.4046	3.99796	0.23509	1.5009	19.8622	0.21713	1.22319	0.52631	0.25087	0.84534	0.0442	2.44557	0.2931	0.89821	3.75738	0.699382
8	0.91	1.40616	9.86954	217.743	6.54281	17.3211	0.57925	1.0356		0.90006	1.48775	60.7493	7.50932	0.12382	1.88128	15.3291	0.21277	1.01902	0.98663	0.26067	0.90846	0.00834	1.74263	0.48456	0.91222	3.71123	0	0.07445
15	9.91	0.69033	3.7753	88.3298	4.12486	9.83374	0.58139	0.36323	0.32922	0.30049	0.55099	48.4033	3.96766	0.77935	0.90087	5.51804	0.0615	0.52524	0.33781	0.13141	0.61566	0.08885	0.51041	0.22774	0.40979	3.68004	0.0261128
15	11.65	1.63357	4.6953	126.862	4.26502	11.7019	0.54506	0.33026	0.24926	0.39103	0.54253	46.4043	3.83619	0.9695	0.49116	5.17165		0.49938	0.24995	0.13187	0.57197	0.03155	2.17432	0.22281	0.72649	3.51235	0.37263
15	9.6	0.53679	6.38943	132.287	4.38325	14.2006	0.50082	0.28602	0.29241	0.82253	0.52541	51.9066	3.79859	0.89636	1.70094	9.72833		0.43809	0.24008	0.12011	0.763	0.08278		0.2931	0.75886	4.09772	0.501096	0.17612
15	14.24	1.56517	3.03602	109.173	3.25347	8.49242	0.76652	0.60262		0.47124	0.33399	39.054	4.22068	0.29168	0.05413	5.8399	0.04249	0.4809	0.35494	0.15023	0.6956	0.01481	0.65793	0.20578	0.91217	3.9988	2.56315	0.01253
15	15.22	1.2173	3.10215	128.327	1.60837	9.28802	0.66062	0.36989	0.27104	0.32493	0.50993	25.5488	3.10001	0.92873	0.64361	6.10007	0.05062	0.20648	0.19626	0.09332	0.58667	0.06043		0.27816	0.70141	4.04238	0.403223	0.11391
15	13.27	1.15427	6.51193	186.916	2.23197	12.6377	0.51341	0.4973	0.34905	0.74126	0.53579	49.4492	3.48395	0.89825	0.81027	4.69541	0.01695	0.33725	0.27134	0.11514	0.70145	0.01332	2.0889	0.33047	0.93278	3.47611	0.490842
22	29.02	0.41689	1.55383	82.4419	1.90755	5.11917	0.4083	0.17481	0.21934	0.22716	0.01287	22.7549	1.76714	0.24112	0.81438	3.255		0.09179	0.08219	0.08589	0.44424	0.04395	1.32932	0.08799	0.64569	3.31525	0.96297	0.04377
22	31.47	0.49469	2.65507	79.8965	1.67224	7.22958	0.37412	0.08288	0.26145	0.21731	0.2303	23.2933	1.84323	0.88338	0.99693	4.09986	0.05205	0.14182	0.06197	0.08574	0.49782	0.02279	1.82144	0.11238	0.46277	3.38322	0	0.04044
22	30.91	0.25266	4.6201	91.5882	0.99415	9.15779	0.42675	0.21296		0.34241		28.1346	3.82641	0.50282	1.82891	4.75326	0.05705	0.30475	0.18177	0.14072	0.80873	0.10364	1.91786	0.15295	0.45259	3.07964	0	0.10812
7	0.83	2.39279	11.5385	244.107	7.72498	19.2137	0.6426	0.6574	0.64598	1.40392	1.72955	74.8961	4.92426	0.03085	1.3187	14.8544	0.34701	0.6383	0.45804	0.16033	0.93294	0.05079	2.46195	0.33166	0.9515	3.99919	0.836487	0.11514
7	1.18	1.34207	9.33113	210.862	7.42494	23.2523	0.54998	0.63795		1.52887	1.29622	63.5261	3.69858	0.33033	1.77014	15.3138	0.29499	0.60373	0.36898	0.11884	0.89511	0.03327	1.98708	0.34178	0.78702	3.90478	1.19865	0.08312
7	0.9	1.15473	7.72093	166.412	3.5934	13.7826	0.53208	0.67292	0.47177	1.04018	1.47737	58.8344	3.84064	0.4621	1.83022	14.3505		0.61241	0.37463	0.13866	0.64117	0.03788	2.21625	0.25225	0.80023	3.83517	0.142024	0.03115
22	37.55	0.49425	3.03843	73.7763	2.72227	8.32563	0.49164	0.28849	0.22583	0.35673		22.94	3.12306	0.25736	1.19877	2.9577	0.06653	0.17592	0.21839	0.12519	0.4626	0.02353	1.72183	0.14528	0.73591	3.21334	0.951255	0.14214
22	37.92	0.59402	2.44837	72.9635	2.24776	6.66046	0.43663	0.25878	0.35686	0.3739	0.01033	23.863	2.74515	0.58789	0.80586	3.72214	0.05517	0.2148	0.16583	0.09396	0.51465	0.11143	0.25714	0.18387	0.69116	3.90003	1.66367
22	33.79	0.87942	4.47342	120.693	3.91729	9.94736	0.43805	0.23736	0.21531	0.54057		35.7024	2.38565	0.27369	0.54284	8.26995	0.03893	0.19217	0.09563	0.11102	1.13188	0.04411		0.17371	0.58351	3.42225	0.458584	0.03924
27	45.62	0.6892	3.03039	35.9351	1.32501	5.09094	0.43423	0.2037		0.28798	0.01744	25.9158	2.09825	0.30761	1.47744	1.86401	0.02339	0.10691	0.09063	0.09084	0.485	0.01527	0.96832	0.17084	0.33091	3.82691	0
27	32.57	0.61013	3.66741	78.9976	2.2957	8.07075	0.41951	0.11186	0.15274	0.3435	0.24478	29.2598	1.81622	0.55373	1.24235	3.29709	0.02627	0.12338	0.08052	0.07697	0.79303	0.04184	1.50412	0.1224	0.43222	3.48098	0.472922	0.04332
27	38.03	1.18462	2.81415	63.8749	1.11005	3.32604	0.45581	0.05554	0.1331	0.19613	0.32453	16.5651	1.97968	0.59207	0.26577	2.3052	0.0196	0.09801	0.06046	0.07221	0.3324	0.02062	1.13178	0.12371	0.46003	3.2461	0.460384	0.06737
15	8.91	0.9419	5.43831	158.487	4.53643	6.22093	0.45475	0.2963	0.33877	0.56525	0.82245	47.4706	3.11552	0.47318	1.01234	10.5385	0.10141	0.4664	0.26513	0.11701	0.94305	0.06473		0.15199	0.74682	3.56087	0.900621	0.13889
15	9.63	1.30059	3.29783	103.849	2.19044	3.63539	0.33665	0.29049	0.26916	0.36644	0.59855	21.4667	3.34839	0.49419		5.33226		0.33892	0.28781	0.10434	0.50583	0.0792		0.18113	0.62832	3.53822	0.915753	0.04173
15	10.2	1.30891	4.78743	136.376	0.54377	12.1501	0.49003	0.43554	0.32779	0.40634	0.66432	51.0494	2.86919	0.98943		10.3811	0.04486	0.42761	0.3947	0.12944	0.56287	0.01924	1.09321	0.36689	0.96562	3.48562	0.631694	0.01489
29	51.07	0.61969	3.34349	78.3203	2.74326	8.52175	0.47387	0.21003		0.11199	0.37541	30.1841	2.27312	0.24183	1.79568	2.95692	0.10185	0.14718	0.06956	0.08343	0.99385		1.27694	0.17024	0.34753	3.76179	0	0.00706
29	46.45	0.40759	2.83286	59.6018	1.429	4.7401	0.3426	0.27815	0.17211	0.16226	0.16773	14.6342	2.1292		1.03548	2.51359	0.04837	0.12284	0.34499	0.07624	0.49067	0.01483	1.49356	0.15718	0.42793	3.02623	1.12229	0.08569
29	52.1	1.07859	2.75242	63.7253	1.26254	2.64531	0.3792	0.12545	0.09731	0.23916	0.03195	18.136	2.03787	0.38537	0.67109	1.74727	0.01942	0.0667	0.06884	0.07953	0.39733	0.02538	1.75968	0.13206	0.38122	3.52865	0.18859	0.07293
21	38.88	0.2163	2.5582	60.8144	1.69583	4.97162	0.33576	0.14287	0.16196	0.21593		23.5966	1.80599	0.35543	0.79212	2.55324		0.11665	0.24625	0.07357	0.39548	0.01558	1.02452	0.11141	0.3343	3.09885	0.449346	0.10458
21	38.52	0.60098	1.93865	67.5117	1.72845	7.19659	0.46872	0.26349	0.12046	0.26512	0.30743	21.6012	2.37638	0.29428	1.19716	3.99521	0.06683	0.1755	0.18419	0.09708	0.60867	0.04892	2.43807	0.07534	0.6202	3.48287	0.13442	0.08953
21	38.44	0.44393	3.16806	96.766	2.60415	7.64801	0.38187	0.17619	0.17064	0.53901	0.31633	33.7366	1.9895	0.58328	0.82858	2.45452		0.19432	0.13964	0.08617	0.73112	0.01168	1.05195	0.15481	0.492	2.9995	0.562429	0.04594
35	69.5	0.03137	2.46263	63.7323	2.39705	4.28077	0.08101	0.21497	0.31209	0.38667	0.15599	24.9855	1.70219	0.57482	1.35245	2.60892	0.01927	0.1254	0.07067	0.08858	0.52843		0.88341	0.13413	0.58503	3.5125	0.608056	0.02961
35	73.1	0.34433	2.51841	41.7278	1.78171	4.33216	0.27213	0.03086	0.08511	0.25728	0.2322	18.3575	1.42451	0.62235	0.87241	1.57288	0.06269	0.07449	0.07355	0.05663	0.49437	0.00751	3.53848	0.09815	0.31291	3.14537	0	0.39749
35	62.6	0.73148	2.71598	72.8909	2.47607	5.35315	0.28254	0.15759		0.36933	0.38602	22.0086	1.42162	0.50051	1.14344	3.95305	0.04177	0.06458	0.02492	0.07283	0.25726		1.16971	0.11389	0.61026	3.22838	0.299741	0.07033
41.3	68.54	0.30977	2.01558	35.2566	1.24622	3.64771	0.16185	0.08492		0.28161	0.18623	15.4826	1.5977	0.08243	1.11657	1.41145	0.02646	0.08222	0.04722	0.06691	0.41836	0.03463	0.1375	0.08169	0.18462	2.4654	0
41.3	66.93	0.28313	2.03022	46.8996	1.20555	3.73017	0.30878	0.06339	0.09101	0.16234	0.27513	12.902	1.18208	0.237	1.41845	2.06419	0.05808	0.0525		0.0562	0.40843	0.00755	1.55215	0.09112	0.32774	3.03131	0.330583	0.1101
41.3	69.4	0.31387	2.17039	25.5661	1.98219	3.39272	0.24917	0.12593	0.17466	0.24399	0.14223	10.6453	1.46981		1.4818	2.95884	0.06801	0.03126	0.0294	0.06123	0.3774	0.03107	0.77812	0.10769	0.31797	3.16515	0.303707
34	73.39	0.77623	1.94198	49.868	1.0019	3.2979	0.28072	0.07192	0.13256	0.2546	0.37737	16.7745	1.55044	0.45379	0.24376	1.91361	0.06584	0.11301	0.2006	0.06962	0.31843	0.01039	0.90742	0.11066	0.25781	3.07787	0.841768	0.05416
34	73.99	0.96612	2.25126	45.4513	1.2315	4.72721	0.26225	0.11464	0.10076	0.10423	0.15237	8.35968	1.49447	0.46654		1.22815		0.08851	0.21404	0.06717	0.2727	0.03114	0.46347	0.10676	0.21587	2.94554	1.49438	0.05702
34	77.24	0.67166	2.21464	67.6979	2.79428	6.28798	0.28693	0.10464	0.17223	0.21213	0.18224	20.0814	1.62756	0.27818	0.94485	0.37799	0.05458	0.11006	0.03827	0.07328	0.61331	0.03698	1.16333	0.14413	0.44363	3.26371	0.571854	0.04608
28	53.76	0.5765	0.88424	42.6026	2.43787	5.56946	0.37427	0.08464		0.24428	0.05452	21.2476	1.43853	0.5175	1.02764	0.84625		0.07774	0.03481	0.07067	0.2834	0.00641	0.76061	0.08433	0.39539	2.64209	0.855359	0.09654
28	52.5	0.56664	3.9864	84.5299	4.52033	9.65481	0.18224	0.20748		0.67839	0.29495	41.3318	1.44693	0.71633	1.5314	1.40566	0.11908	0.10799	0.04071	0.09102	1.12109		1.29454	0.10261	0.57484	3.20265	0.029946	0.07856
28	48.27	0.41926	2.15397	66.5667	3.00759	4.79082		0.25108	0.11908	0.26371	0.16869	13.535		0.59285	1.48092	1.97809	0.0253	0.11596	0.16526	0.06181	0.40544	0.00229	0.75187	0.10592	0.24557	2.97137	2.52306	0.03368
41.3	82.78	0.3498	2.57687	47.43	1.2737	4.11078	0.19393	0.26162	0.20518	0.16683	0.19773	8.66415	1.3295	0.12658	1.07078	1.73745	0.06312	0.06711	0.02577	0.05052	0.38527	0.03324	1.01511	0.10183		3.39496	0.159692	0.48714
41.3	70.9	0.28778	2.96407	60.4263	1.4533	5.45005	0.31398	0.26727		0.2171	0.47241	20.9812	2.25163	0.50115	1.16683	0.90357	0.05182	0.08725	0.08998	0.10326	0.42384	0.02358		0.08584	0.50958	3.21061	0.469463	0.14037
41.3	78.38	1.12106	3.48101	50.515	1.54798	4.47697	0.18632	0.28992	0.11489	0.25102	0.4616	16.9349	1.89102			1.55335		0.10204	0.15738	0.11536	0.389	0.03898	1.16483	0.14832	0.46486	3.27687	0
53	92.02	0.43183	3.58151	24.0523	1.97988	2.27425	0.28518	0.15366	0.35063	0.46857		10.6692	0.77985	0.46536	1.17541			0.05838	0.00647	0.06641	0.14484		0.09067	0.16696	0.29724	3.52388	0.676682	0.18856
53	89.02	0.24579	1.51821	17.6313	0.76163	5.59808	0.11739	0.10022	0.30778	0.14518		7.96617	0.63513	0.37972	0.89746		0.0702	0.03913	0.0099	0.06427	0.12532		0.20342	0.09321	0.2121	2.48545	0.66013	0.12777
53	108.65	0.54997	2.57577	29.6513	3.59498	3.89168	0.15538	0.0805	0.20522	0.19525	0.03162	7.61745	0.4998	0.06749	2.85211			0.03296	0.01242	0.04058	0.06531		0.4434		0.07665	2.43686	2.85805	0.18597
50.3	103.99	0.40495	2.52549	27.3462	1.46847	6.51444	0.22367	0.09082	0.32445	0.33927	0.0958	9.17533	0.68337	0.27634	1.54797	2.96686	0.01618	0.04993	0.01401	0.04944	0.25405	0.0085		0.1509		3.34753	0.921824	0.27442
50.3	107.87	0.51286	2.51074	18.4687	0.98025	4.15994		0.09913	0.30429	0.1167	0.02721	5.31735	0.66088		1.90294		0.0851	0.11386	0.04756	0.03494	0.1616	0.06513	0.21311		0.1784	2.58579	2.56277	0.16828
50.3	90.79	0.49086	2.15649	22.5505	1.18723	3.86555	0.17481	0.04662	0.1727	0.45512	0.14618	7.03961	0.56364		1.64126		0.05849	0.01885	0.01058	0.03592	0.20807	0.05315	0.18666	0.12733	0.25435	3.05597	2.1608	0.23553
48.5	68.94	0.38485	1.18462	46.4545	1.99165	4.09338		0.14505	0.26925	0.08538		18.3351			1.37046	2.7315	0.03119	0.07388	0.02646	0.07397	0.4349	0.00612	0.75508	0.10901	0.08018	3.23362	0.724128	0.06433
48.5	87.12	0.83865	2.48714	43.5175	1.77652	4.58295	0.20363	0.16521	0.17972	0.10764	0.07432	8.02618	0.79275	0.35012	0.74063	2.66353		0.03639	0.03401	0.08027	0.39383	0.04065		0.12444	0.32704	3.26999	0
48.5	83.83	0.6249	1.86845	16.1795	1.1758	1.40481	0.23025	0.148	0.26982	0.12023	0.27862	6.78137	1.67643	0.54381	1.41247	0.50862	0.00608	0.07636	0.04072	0.07758	0.21585	0.01903	0.99025	0.13614	0.40743	3.06191	0.481639
53	101.51	0.08036	2.21408	18.5495	0.64812	2.27114	0.12744	0.10078	0.24647	0.27594	0.06706	6.00393	0.51591	0.18239	0.13855	1.76809		0.04267	0.01887	0.04609	0.12135	0.10162	0.13918	0.12726	0.16724	2.60836	4.14738	0.20972
53	86.88	0.21978	1.42317	16.34	1.08605	2.81007	0.0881	0.08422	0.29319	0.3194		5.23941	0.65747	0.29641	0.82948			0.05535	0.13303	0.05093	0.0759	0.12322	0.49867	0.10936	0.12409	2.42999	1.29965	0.0893
53	104.67	0.31528	2.16284	21.9829	1.32935	3.21773	0.15809	0.09013	0.30133	0.29191	0.09186	6.12489	0.59391	0.2408	0.81243	2.37126		0.03932	0.01634	0.04877	0.13258	0.06381	0.2327	0.1089	0.21378	2.98105	2.42802	0.22735
34	55.49	0.51124	1.04325	41.0847	1.51361	5.28438	0.31551	0.12473	0.19042	0.14143		18.6356	1.41929	0.48479	1.40427	1.39402		0.05436	0.0556	0.06816	0.45265	0.02035	0.88494	0.08319	0.26812		0	0.24877
34	56.39	0.61507	2.08499	43.5755	4.04625	9.41938	0.37819	0.17364		0.15615	0.36227	23.8726	1.84858	0.4463	1.04543	2.22383	0.01705	0.15603	0.07679	0.06123	0.48345	0.02041	1.42441	0.12702	0.08769	3.49811	0.0849735	0.1826
34	68.43	0.69655	1.51814	29.1475	2.42334	5.03107	0.28096	0.07222	0.09805	0.24601	0.2802	17.7073	1.4202		0.4645	1.98633	0.05968	0.06919	0.04308	0.05439	0.3752	0.02753	1.3181	0.12692	0.38618	3.19816	0	0.09581
40	73.09	0.36479	2.52022	36.0052	1.90423	3.83484	0.31307	0.21262	0.21713	0.18917	0.14421	12.5132	1.62318	0.30893	0.74392	1.82845	0.03469	0.10236	0.06767	0.08816	0.31162	0.05115	2.66399	0.06856	0.29158	3.17237	0.394088	0.05507
40	73.22	0.44619	1.54883	37.361	3.20612	4.97608	0.28224	0.13045	0.15449	0.06617		11.614	1.45887		0.70869	3.50426	0.03547	0.07207	0.06545	0.04769	0.45543	0.03503	0.90221	0.0855	0.36742	2.98432	0.569038
40	59.18	0.50357	3.27563	51.8804	1.92425	4.7674	0.24834	0.22453	0.12503	0.17802	0.14597	13.723	1.29177	0.92125	1.26863	2.19952	0.05487	0.07135	0.03119	0.03243	0.4238	0.02901	1.57845	0.13941	0.4533	3.13434	2.53668	0.03755
48.5	104.35	0.55111	1.65817	11.2664	2.63906	2.50488	0.16416	0.11381	0.28181			4.5421	1.07354	0.08191	1.56866		0.05878	0.05484	0.12114	0.05305	0.17496	0.02002	1.83374	0.10047	0.26795	2.81426	1.02714
48.5	92.7	0.51801	1.09222		3.56769	1.12363		0.08522		0.05546	0.30145	4.79153	0.93462	0.09842	1.2591		0.15401	0.08058	0.00566	0.0641	0.10324		0.23016	0.09172	0.26954	3.19778	0.565544
48.5	106.87	0.59424	1.65399	32.1365	0.39014	4.72146	0.15995	0.13391		0.1827	0.19993	17.2342	1.3589	0.42426	1.29476	2.78368	0.04454	0.05594	0.04661	0.04092	0.33275	0.02548	1.3535	0.15134	0.41437	3.40578	1.97104	0.0291
50.3	104.62	0.22786	2.16851	17.1453	2.34904	3.65906	0.09881	0.08764	0.31737	0.19881	0.10585	6.7628	0.56366	0.30157	0.13917	2.81654		0.0455	0.02809	0.04491	0.1618	0.06419		0.1449	0.15235	3.26986	1.56942	0.30053
50.3	119.45	0.35656	5.3908	31.6604	2.04861	9.4142	0.22635	0.11951		0.51122		9.94664	0.84207	0.33098	3.03963		0.04597	0.03701	0.0066	0.07014	0.27992			0.17091	0.29588	3.27883	0.285502	0.0903
50.3	106.17	0.56758	1.00697	27.4949	1.02339	2.60031	0.2316	0.07184		0.17179		4.01928	0.62288	0.08529	0.22969		0.01407	0.06977	0.06193	0.04265	0.11277		0.27923	0.10486	0.07175	2.74967	2.96147	0.11453
53	110.73	0.10673	1.49678	11.8417	0.95152	2.7798	0.08157	0.07107	0.18141	0.15624	0.08656	5.62543	0.34832		2.97442			0.01717	0.01532	0.03376	0.12889	0.09862	0.35302	0.09822	0.19838	2.097	1.59819	0.24262
53	103.97	0.32243	1.73428	2.9456	1.14901	2.85006	0.16242	0.11879	0.29949	0.45148	0.16057	5.77223	0.44798		2.22339		0.04124	0.0461	0.06392	0.04116	0.11215	0.02014	0.13216	0.14764	0.14617	2.26237	3.31242	0.11704
53	98.82	0.43667	1.86326	11.8988	0.33556	2.34376	0.05339	0.07506		0.26689	0.05046	5.83115	0.53668	0.34941		1.74076	0.02644	0.02716	0.00532	0.04493	0.05141		0.11585	0.12473	0.17244	2.5357	4.47202	0.22569
4		2.23771	9.20279	321.89	2.62159	25.2599	0.62733	1.36649	1.204	2.5743	2.0121	79.6594	6.34134	0.37292	2.3504	29.5003	0.56727	1.12357	0.73592	0.2185	1.01965	0.08625	1.2654	0.25504	1.43922	3.49122	1.04282	0.177
4		2.69421	6.80397	234.413	2.46859	12.3978	0.5647	0.89452	1.01456	1.99023	1.61118	76.3724	5.38672	0.15674	2.12402	18.679	0.46496	0.78564	0.62776	0.15711	0.92855	0.056	1.14301	0.41759	1.24534	2.93321	1.03181	0.00591
8	1.25	1.49025	7.63561	191.062	9.00001	20.2328		0.51303	0.44699	1.01225	0.65326	49.0677		0.07531	2.36539	11.6197	0.1418	0.91791	0.33154	0.15204	0.88468	0.0742	3.07912	0.46101	1.27101	3.99103	2.09755
8	1.44	0.90062	6.99441	109.895	2.23789	10.6174	0.57286	0.63428	0.43255	0.7068	1.04457	42.9767	3.85116	0.61	1.56914	8.95577	0.16404	0.58033	0.36136	0.12558	0.63277	0.0745	1.98466	0.3234	0.81256	3.86229	0.482459	0.02305
8	1.28	0.63718	6.09623	173.31	5.67812	16.7678	0.49669	0.57764	0.3675	0.87417	0.70981	43.6067	3.35604	0.83213	1.80373	10.4326	0.14101	0.65967	0.27945	0.13648	0.7669	0.03907	1.49928	0.25761	0.77408	3.42494	0.200842	0.07403
15	11.04	0.83002	4.695	138.594	2.49405	8.94797	0.65284	0.44386	0.31472	0.49873	0.41995	38.1884	3.47088	0.8561	0.87706	5.58337		0.35575	0.46228	0.08867	0.80353	0.03382	2.11786	0.27595	0.6518	3.81626	0.756065	0.15766
15	12.04	0.65252	4.73991	110.347	2.92019	9.71733	0.60218	0.21803	0.24794	0.41692	0.9341	33.232	3.428	1.08856	0.05538	2.47952	0.03772	0.26403	0.18784	0.11099	0.67066	0.05991	1.22885	0.25888	0.70357	3.51482	0.624013	0.11821
15	12.08	1.30436	5.88721	157.699	6.82085	10.299	0.6175	0.59226	0.28158	0.71864	0.83604	51.3475	4.04705		2.15113	8.03478		0.41002	0.40067	0.12817	1.41429		1.77142	0.45559	0.69046	3.39451	1.13746	0.13718
21	36.97	0.48714	1.82885	41.4695	1.38237	3.67493	0.34188	0.10294	0.11612	0.15989	0.02929	20.3535	1.44672	0.08864	0.73436	2.41554	0.05593	0.07787		0.06873	0.35895		1.13185	0.12587	0.39996	3.64422	0.456265	0.06472
21	37.96	0.27542	2.20044	46.4023	1.03254	3.49077	0.28622	0.0833	0.16995	0.24859	0.13095	18.5303	0.99264	0.31418	1.46983	2.51426	0.01078	0.09434	0.09763	0.05598	0.40764	0.01817	1.03834	0.16148	0.44237	2.93374	0.624873	0.06318
21	42.54	0.46189	3.39859	57.5316	2.01454	8.17857	0.23383			0.26817	0.29515	16.4302	1.78256	0.73169	1.04888	2.86107	0.03371	0.05271	0.10107	0.09701	0.51664		1.36267	0.12236	0.59691	3.32659	0.558455	0.05437
30	56.53	0.4052	3.08699	41.6087	1.21822	4.47618	0.29659	0.15517	0.21445	0.17969	0.14357	25.9969	1.66906	0.41289	0.21199	1.49836		0.09801	0.17093	0.07452	0.40186	0.02602	1.20914	0.09088	0.53922	3.30345	0.650085	0.03441
30	54.06	0.33605	1.98314	37.0986	1.33141	4.75064	0.3124	0.10075	0.17084	0.09519		17.2749	1.06978	0.27549	1.5097	1.38466	0.01888	0.05896	0.00984	0.05416	0.34477	0.03423	0.7248	0.12188	0.29928	3.06201	0.294884	0.0519
30	53.57	0.52923	2.53084	67.4341	2.22281	6.39767	0.34389	0.11565	0.21489	0.3231	0.18331	19.7814	1.93661	0.94208	1.00076	3.11669	0.02681	0.14093	0.18115	0.07403	0.57427	0.02048	0.83871	0.13025	0.41454	3.11187	0.154343
41.3	80.56	0.99718	1.99495	36.7862	0.59446	3.69793	0.22878	0.1778	0.14888	0.11285	0.04316	18.1627	2.03523	0.33683		0.73263		0.05834	0.09589	0.08956	0.38024	0.01944	1.24692	0.07733	0.23257	3.23994	0.693373	0.05225
41.3	72.03	0.41873	3.49078	34.9426	1.32706	4.52629	0.35273	0.07092		0.11189	0.19897	13.5575	1.65837	0.21329	0.87215	0.67659	0.02244	0.01364	0.09401	0.05838	0.30272	0.02182	1.84971	0.0901	0.36521	2.96773	0.0414725	0.07763
41.3	75.21	0.35989	1.93703	54.1261	0.88801	3.96778	0.27859	0.07607		0.17276	0.05602	9.63072	1.45746	0.31036	0.42904	2.3719	0.03306	0.07089	0.05178	0.05388	0.35869	0.03308	0.09726	0.11395	0.21187	3.12463	0	0.02082
44	87.47	0.16504	1.87582	28.0222	0.24457	1.85322	0.24937	0.03686	0.22242	0.13521	0.54857	13.4251	0.94583	0.35138	0.38278	1.48459	0.04248	0.06372	0.0273	0.07368	0.21494		0.678	0.10187	0.39467	3.33571	0	0.01909
44	67.85	0.51409	3.00653	25.6682	1.11565	4.42262	0.32753	0.0372	0.16955	0.09538		12.2619	1.2451	0.03702	1.29899	0.9718		0.09751	0.05222	0.03565	0.3188	0.00933		0.18869	0.18204	2.9985	0.308341	0.05665
44	81.36	0.73308	1.72208	3.08566	1.01209	0.58781	0.12583	0.0883	0.21519	0.09526		8.65241	1.12215	0.17782			0.10084	0.05728	0.06217	0.06046	0.00864	0.01952	0.95118	0.10248	0.40511	3.21691	0.599956	0.00147
48.5	87.56	0.33493	2.45234	30.9942	1.75716	4.02269	0.30955	0.11026	0.32636	0.04407	0.23461	13.854	1.33699	0.39975	1.34736	1.98006	0.02327	0.07149	0.02128	0.086	0.48689		0.58562	0.09519	0.30361	2.49035	0.0506208	0.06975
48.5	78.79	0.23815	1.63024	21.7365	2.45577	2.05707	0.006	0.09346	0.26242	0.21371		4.26957	1.41439	0.54897	1.32838		0.16946	0.05809	0.12026	0.04973	0.19099	0.00317	0.50545	0.08143	0.40664	3.18245	1.09361
48.5	89.32	0.38031	1.6566	26.0976	1.6277	5.16974	0.27821	0.25918	0.48075	0.15209	0.20525	6.54191	1.92232		0.3567	2.11694	0.02359	0.12987	0.02979	0.1107	0.32091	0.0095	1.19333	0.07073	0.35392	3.35367	0.304976
50.3	83.1	0.52982	1.87431	17.8306	1.73789	2.92376	0.10857	0.08502	0.326	0.06198	0.01743	3.26855	0.54108	0.02061	1.15375		0.00202	0.04455	0.01556	0.03309	0.12942	0.04754	0.2708	0.09646	0.23622	2.66168	0.221642	0.1151
50.3	88.26	0.20557	2.63771	12.2685	0.86117	4.76842	0.28786	0.07906	0.34696	0.24507		8.57416	0.48466	0.1114	1.43369			0.0591	0.00947	0.04986	0.13549	0.02419		0.10502	0.20127	2.82898	1.13831	0.16258
50.3	75.2	0.32115	2.2079	14.7665		2.09961	0.16246	0.05398	0.42545	0.3203	0.04188	6.50028	0.66064	0.24851	0.83122		0.02501	0.05285	0.00316	0.04752	0.11376		0.46045	0.12842	0.30031	2.61518	0.126595	0.10335
50.3	99.8	0.38941	3.31441	26.6893	1.71872	4.45921	0.33753	0.12009	0.29273	0.18486		10.4619	0.7329	0.32502	2.32258		0.11739	0.06563	0.01663	0.09031	0.24845			0.17355	0.27685	3.70673	0.311961	0.09807
50.3	86.19	0.54396	2.18213	20.4036	1.15857	5.38364	0.04796	0.17848	0.50882	0.13885	0.05232	8.93818	0.99097	0.30343	3.13058		0.05339	0.07018	0.03138	0.05569	0.21986	0.23048	0.26915	0.16996		3.03715	0.893658	0.10474
50.3	87.64	0.28266	2.15016	6.69836	0.8578	7.00488	0.13989	0.0768	0.17505	0.13733		6.91338	0.54221	0.16958	0.67971		0.01412	0.01582	0.01051	0.04177	0.12002	0.09398	0.13393	0.11189	0.29916	3.08236	0.379466	0.06846

## Sheet: C_Fruit_FW
	gFW.fruit-1
DPA	Fresh Weight
0	0
0	0
7	0.83
7	1.18
7	0.9
8	0.76
8	0.81
8	0.94
8	0.86
8	0.96
8	0.91
8	1.25
8	1.44
8	1.28
15	9.91
15	11.65
15	9.6
15	14.24
15	15.22
15	13.27
15	8.91
15	9.63
15	10.2
15	11.04
15	12.04
15	12.08
21	38.88
21	38.52
21	38.44
21	36.97
21	37.96
21	42.54
22	29.02
22	31.47
22	30.91
22	37.55
22	37.92
22	33.79
27	45.62
27	32.57
27	38.03
28	53.76
28	52.5
28	48.27
29	51.07
29	46.45
29	52.1
30	56.53
30	54.06
30	53.57
34	73.39
34	73.99
34	77.24
34	55.49
34	56.39
34	68.43
35	69.5
35	73.1
35	62.6
40	73.09
40	73.22
40	59.18
42	68.54
42	66.93
42	69.4
42	82.78
42	70.9
42	78.38
41.3	80.56
41.3	72.03
41.3	75.21
44	87.47
44	67.85
44	81.36
48.5	68.94
48.5	87.12
48.5	83.83
48.5	104.35
48.5	92.7
48.5	106.87
48.5	87.56
48.5	78.79
48.5	89.32
50.3	103.99
50.3	107.87
50.3	90.79
50.3	104.62
50.3	119.45
50.3	106.17
50.3	83.1
50.3	88.26
50.3	75.2
50.3	99.8
50.3	86.19
50.3	87.64
53	92.02
53	89.02
53	108.65
53	101.51
53	86.88
53	104.67
53	110.73
53	103.97
53	98.82

## Sheet: C_fit
Control	Transformation_Fit	Polynomial parameters
Vpgi	log_deg2	-0.00283475	0.228556	-0.88625
Vald	log_deg3	9.60956e-05	-0.0110266	0.42427	-0.433853
Vtpi	log_deg2	-0.00346491	0.243054	3.97338
Vgapdh	log_deg3	9.8649e-05	-0.011673	0.454297	-1.12082
Vpgk	log_deg3	0.000107788	-0.0123534	0.46043	0.104171
Veno	log_deg3	0.000111478	-0.0137478	0.533745	-3.65789
Vaco	log_deg3	8.26458e-05	-0.0094358	0.35502	-2.29794
Vidh	log_deg3	9.78787e-05	-0.0100854	0.374774	-2.61204
Vkgdh
Vscol	log_deg3	0.000126025	-0.0130398	0.442351	-2.46088
Vsdh
Vfum	log_deg2	-0.00215663	0.168812	-0.820291
Vmdh	log_deg3	8.82801e-05	-0.011402	0.451267	1.4318
Vepi
Vriso
Vtk1
Vtk2
Vtald
Vpgm	log_deg3	6.25091e-05	-0.00917209	0.403387	-0.798301
Vsusy	log_deg3	0.000186591	-0.0213045	0.774341	-5.83473
Vserat
Valaat	log_deg3	6.75968e-05	-0.00859055	0.390594	-1.92474
Vaspat	log_deg3	0.000130231	-0.0129428	0.419052	0.311272
Vgdh	log_deg2	-0.00171271	0.158619	-2.47794
Vadk
VSuc-up
VGln-up
Vfk	log_deg3	8.76935e-05	-0.0100674	0.359414	-2.28614
Vgk	log_deg3	6.78154e-05	-0.00942166	0.372877	-2.85089
Vpfk	log_deg3	0.000101079	-0.0121077	0.47577	-4.59565
Vpfp	log_deg3	8.06197e-05	-0.0103571	0.418147	-1.61546
Vfbp	log_deg3	4.69959e-05	-0.00732418	0.336532	-2.82518
Vpk	log_deg3	0.00010565	-0.0110227	0.383246	-1.85191
Vpepc	log_deg3	8.02191e-05	-0.0113931	0.484572	-3.07481
Vpepck
Vpdh
Vcs	log_deg3	0.000179259	-0.017633	0.582022	-6.24555
Vme	log_deg2	-0.00460695	0.327948	-1.40431
Vg6pdh	log_deg3	0.000128278	-0.0137745	0.493161	-3.91122
Vrbco
Vagpase	log_deg3	9.31349e-05	-0.0115859	0.460201	-2.70605
Vugpase	log_deg3	0.000113354	-0.0136646	0.550636	-1.98295
Vinv	log_deg3	0.000200345	-0.0195356	0.641227	-3.94792
Vsps	log_deg3	0.000203647	-0.0208076	0.717626	-7.04704
Vspase
Vgs
Vgogat
Vnr
Vfas
Velong
Vglyc3Pdh
Vrcc1
Vrcc2
Vnrj3
Vnga-ATPm
Vppi
Vrcc34
Vaox
Vdag	rs_deg2 >=0	-0.00534693	0.44673	-0.569451
Vcws	log_deg3 >0	8.14968e-05	-0.0107907	0.461585	2.05002
Vcwd	log_deg3 <0	8.14968e-05	-0.0107907	0.461585	2.05002
Vac-Glu	log_deg3	0.000161305	-0.0175779	0.656087	-2.09454
Vac-Asp	log_deg3	0.000116109	-0.0131668	0.543338	-3.07431
Vac-Ala	log_deg3	0.000114847	-0.0135989	0.560304	-3.72996
Vac-Ser	log_deg3	8.02647e-05	-0.0102483	0.466023	-2.78678
Vprotein	log_deg3	9.96454e-05	-0.0113437	0.432732	1.11812
Vac-cit	log_deg3	5.08952e-05	-0.00643952	0.317727	0.987541
Vac-mal	log_deg3	5.61418e-05	-0.00839764	0.411978	0.501886
Vac-glc	log_deg3	0.0001382	-0.0160323	0.625453	0.347948
Vac-fru	log_deg3	0.000151742	-0.0176436	0.682464	-0.726809
Vac-suc	log_deg3	0.000129456	-0.0129347	0.427225	0.368578
Vss	log_deg4>0	-2.25064e-06	0.000298934	-0.0219035	0.726867	-1.40879
Vsd	log_deg4<0	-2.25064e-06	0.000298934	-0.0219035	0.726867	-1.40879
Vnucleo	log_deg3	8.37935e-05	-0.0100253	0.393361	-1.24459
Fruit FW	rs_deg2	-0.00362801	0.407936	-1.68945

## Sheet: WS_Sugars_Protein_AO_AA_Starch
DPA	g.fruit-1	µmol/gFW	µmol/gFW	µmol/gFW	µmol/gFW	µmol/gFW	mg/gFW	µmol/gFW	µmol/gFW
stage	fruit FW	Amino Acids	Glucose	Fructose	Malate	Sucrose	Protein	Citrate	Starch
7.7	0.89	16.22	84.28	37.49	21.55	28.45	6.07	31.73	22.07
7.7	0.85	16.98	65.75	34.63	19.27	20.09	6.48	25.33	25.91
7.7	0.78	21.07	59.79	30.11	17.91	25.59	6.45	25.64	31.76
15	8.72	17.08	47.57	29.59	22.82	2.03	3.13	20.46	37.52
15	8.94	19.35	49.39	30.33	19.79	2.71	3.31	16.28	38.11
15	8.07	17.28	67.97	41.25	20.29	9.71	3.75	17.36	44.31
21.7	24.41	20	76.89	48.1	18.04	3.57	2.63	18.27	36.5
21.7	27.82	19.84	79.13	47.49	16.87	4.99	2.59	12.86	37.3
21.7	25.9	16.65	70.56	42.77	15.92	2.92	2.12	9.52	32.51
28	29.31	18	39.3	25.3	14.56	2.22	3.25	7	36.32
28	32.82	14.39	70.84	44.26	15.87	6.65	0.29	8.81	34.27
28	29.72	16.15	68.54	43.47	14.38	6.62	2.73	12.85	41
34.3	59.74	26.03	67.38	42.18	15.75	3.18	2.08	12.88	20.15
34.3	62.03	16.88	81.86	50.03	12.04	2.73	1.94	2.9	23
34.3	57.89	20.49	79.74	48.77	16.84	1.12	1.75	11.63	23.18
41.3	72.87	23.17	87.94	56.84	13.4	6.81	1.54	18.81	22.96
41.3	64.44	20.17	70.64	42.67	16.45	3.35	1.71	10.16	27.13
41.3	60.86	17.94	74.27	43.72	18.74	4.98	2.21	11.14	15.79
50.3	71.41	27.44	80.86	42.07	19.43	2.65	1.73	14.79	0.12
50.3	64.12	35.03	77.77	42.72	21.46	3.85	1.62	17.71	0.1
50.3	67.68	27.37	74.71	40.46	19.18	3.36	1.83	17.79	0.21
53	68.82	33.33	84.34	41.39	14.13	5.04	2.09	15.68	0.24
53	72.81	36.42	82.89	39.66	14.2	4.49	1.51	14.68	0.06
53	71.25	34.24	84.18	44.27	14.16	4.28	1.55	15.52	0.06
7.7	0.73	17.4	53.67	29.64	24.04	12.72	6.6	31.71	25.66
7.7	0.9	14.27	53.17	27.94	25.75	9.19	6.01	19.32	20.22
7.7	0.87	15.36	59.01	31.05	25.35	12.56	6.35	27.78	22.39
15	10.57	13.72	75.92	43.95	15.96	8.23	3.28	14.17	38.57
15	8.26	21.11	59.36	35.67	17.01	9.35	4.61	13.96	43.57
15	13.16	17.25	65.9	40.66	15.03	7.05	2.93	12.49	40.91
21.7	28.76	18.13	46.58	32.03	16.59	1.88	2.43	13.34	38.97
21.7	24.35	13.78	73.21	46.58	14.17	1.4	2.26	8.77	26.12
21.7	26.9	12.52	66.89	43.54	13.89	9.33	2.31	9.61	32.25
28	45.74	16.91	72.32	45.68	15.33	3.4	2.23	10.76	29.47
28	48.31	16.01	64.56	41.64	12.62	2.82	2.02	8.72	29.32
28	45.18	19.93	73.15	46.31	16.32	#N/A	1.85	12.95	30.25
34.3	56.91	19.63	61.3	41.57	13.92	0.68	2.67	6.65	25.23
34.3	62.34	18.27	82.72	48	16.41	3.47	2.27	6.1	22.35
34.3	68.66	21.49	83.18	51.73	17.83	2.07	1.99	10.5	19.83
41.3	70.16	26.13	87.78	50.33	22.35	2.49	1.78	11.48	20.74
41.3	66.92	21.52	77.97	46.94	18.15	2.06	1.41	12.03	18.36
41.3	73.88	17.72	71.41	40.74	18.49	4.62	1.71	11.43	13.65
48.5	87.9	23.61	85.99	48.86	19.1	2.15	1.39	18.04	8.94
48.5	80.21	24.51	78.05	46.53	21.55	7.26	1.57	15.94	1.89
48.5	83.07	23.5	66.7	38.57	17.86	2.16	1.14	16.95	2.52
50.3	93.94	27.63	76.02	40.01	14.66	3.79	1.72	13.1	0.33
50.3	70.13	33.61	93.34	42.3	16.53	7.44	1.73	18.35	0.22
50.3	119.94	27.23	82.1	38.7	15.66	2.97	1.6	14.27	0.09
53	88.82	35.66	97.4	48.02	12.48	6.17	1.63	16.41	0.05
53	74.14	31.93	84.85	42.88	11.13	4.78	1.5	16.77	0.1
53	108.86	35.1	86.71	47.57	14.15	4.06	1.56	17.69	#N/A
7.7	1.27	15.34	53.43	27.47	25.99	10.36	6.43	23.21	22.49
7.7	1.06	14.9	49.87	24.47	25.56	10.54	5.72	26.85	17.23
7.7	1.4	16.37	70.36	34.56	28.67	20.8	4.83	31.51	17.63
15	12.19	17.63	83.55	48.94	19.22	5.82	3	13.43	39.84
15	11.88	16.82	78.87	42.98	18.79	9.46	2.86	14.85	34.97
15	10.434	12.53	82.03	48.1	16.07	10.79	4.12	17.96	39.54
21.7	33.86	9.85	83.12	50.61	14.57	7.22	1.98	8.99	28.36
21.7	24.36	11.79	77.07	44.39	16.96	6.89	2.77	12.86	33.49
21.7	28.43	10.86	79.96	45.82	18.48	9.99	2.08	15.47	30.11
28	41.49	17.25	89.2	49.06	17.78	4.39	1.38	13.07	25.46
28	42.32	18.59	83.6	49.51	14.33	4.21	1.93	9.62	17.71
28	39.43	14.44	95.97	53.59	14.11	6.59	1.66	13	18.44
34.3	52.58	15.91	76.92	45.76	16.89	4.38	1.77	5.47	18.68
34.3	51.65	13.84	92.62	52.61	16.83	#N/A	1.55	10.57	15.43
34.3	47.23	16.79	67.33	40.98	16.66	0.03	1.32	5.97	19.59
40	58.29	19.54	87.74	52.77	18.18	3.72	2.05	7.45	14.88
40	58.01	17.1	79.49	45.87	14.42	7.74	1.64	13.64	17.53
40	61.22	16.23	70.11	40.42	18.41	4.25	1.74	10.15	14.44
48.5	92.4	17.96	95.51	53.87	17.44	#N/A	1.9	18.58	7.88
48.5	97.38	31.25	94.54	58.31	20.44	6.86	1.94	23.21	2
48.5	76.1	14.91	75.8	49.19	17.14	3.27	1.65	17.18	1.56
50.3	94.2	23.08	85.57	40.89	12.62	4.74	2.26	13.72	0.18
50.3	102.53	22.81	86.82	45.85	14.11	5.26	1.63	13.56	0.12
50.3	99.5	20.02	81.67	44.62	13.44	3.56	1.06	12.41	0.08
53	94.48	30.19	87.5	43.74	9.4	3.75	1.41	14.91	0.04
53	108.17	32.22	80.51	43.58	10.58	3.42	1.33	13.7	0.01
53	93.26	36.41	92.28	44.81	9.73	6.37	1.62	16.86	#N/A
4		19.1	58.29	22.89	30.81	30.04	8.21	29.14	11.56
7.7	1.12	11.36	66.06	37.09	21.93	17.57	6.6	18.35	24.49
7.7	1.5	13.1	60.39	34.82	18.6	10.03	4.7	13.26	30.37
7.7	1.13	12.44	66.23	40.38	19.17	13.23	5.49	17.64	35.64
15	11.54	8.07	85.91	50.74	14.44	9.1	3.15	5.88	32.1
15	9.37	9.24	84.21	49.35	15.79	10.53	3.77	11.3	42.01
15	11.15	7.7	70.48	43.85	12.32	7.33	2.61	2.25	29.13
21.7	40.3	9.33	77.48	50.24	17.14	1.77	1.61	8.79	22.28
21.7	38.29	14.68	84.07	54.06	16.77	5.98	1.92	9.7	40.22
21.7	45.73	9.69	77.46	51.8	15.9	6.22	1.61	5.7	17.44
30	59.59	9.33	79.19	50.98	16.96	2.94	1.47	8.08	19.24
30	62.22	13.59	72.75	45.55	18.59	2.21	1.87	10.33	21.81
30	59.59	12.64	69.29	43.71	17.56	5.15	1.82	9.8	26.81
41.3	75.92	13.14	67.63	45.06	19.59	3.05	1.52	11.78	7.75
41.3	72.24	13.86	71.32	48.43	17.94	2.82	1.26	11.67	11.55
41.3	73.6	10.18	52.9	32.28	18.07	0.2	2.03	12.15	11.68
44	77.17	23.89	83.16	53.12	15.32	5.15	1.61	19.13	1.01
44	81.31	16.81	89.2	53.7	18.62	5.43	1.54	21.72	8.24
44	81.86	8.56	71.61	46.71	17.32	2.33	1.21	17.71	2.31
48.5	82.2	18.78	99.21	60.17	15.94	8.04	0.97	20.33	1.16
48.5	79.48	18.18	77.6	50.25	12.49	4.71	1.28	17.51	2
48.5	89.64	17.5	85.21	50.06	14.22	4.4	1.14	19.39	1.36
50.3	79.45	25.39	84.08	44.67	9.27	2.76	1.43	12.16	0.03
50.3	81.36	23.99	93.21	45.66	11.06	4.19	1.24	14.49	0.25
50.3	77.04	19.42	81.55	43.89	11.23	3.61	1.64	15.83	0.03
#N/A means missing data

[truncated: 16 more sheets: WS_4AA, WS_CW, WS_FA, WS_DNA_RNA, WS_Enz_Vmax, WS_Fruit_FW, WS_fit, Sh_Sugars_Protein_AO_AA_Starch, Sh_4AA, Sh_CW, Sh_FA, Sh_DNA_RNA, Sh_Enz_Vmax, Sh_Fruit_FW, Sh_fit, Feuil1]
