# Supplementary material for: Respiration climacteric in tomato fruits elucidated by constraint‐based modelling
Source: New Phytol. 2016 Nov 15;213(4):1726–39. doi: 10.1111/nph.14301 (PMC6079640; doi:10.1111/nph.14301)
Supplement: Supplementary file 4 — Notes S1 Stoichiometric model in sbml. [file NPH-213-1726-s004.zip]

Archive with 1 entries (1 files):
- nph14301-sup-0004-NotesS1.xml
