# Supplementary material for: Respiration climacteric in tomato fruits elucidated by constraint‐based modelling
Source: New Phytol. 2016 Nov 15;213(4):1726–39. doi: 10.1111/nph.14301 (PMC6079640; doi:10.1111/nph.14301)
Supplement: Supplementary file 4 — Notes S1 Stoichiometric model in sbml. [file NPH-213-1726-s004.zip › nph14301-sup-0004-NotesS1.xml]

<sbml xmlns="http://www.sbml.org/sbml/level2" level="2" version="1">
   <model id="FRIM_stress" name="FRIM_stress">
      <listOfCompartments>
         <compartment id="External_Species"/>
         <compartment id="Internal_Species"/>
      </listOfCompartments>
      <listOfSpecies>
         <species id="ADPG" name="ADPG" boundaryCondition="false" compartment="Internal_Species"/>
         <species id="aKG" name="aKG" boundaryCondition="false" compartment="Internal_Species"/>
         <species id="Ala" name="Ala" boundaryCondition="false" compartment="Internal_Species"/>
         <species id="Asp" name="Asp" boundaryCondition="false" compartment="Internal_Species"/>
         <species id="AccoA" name="AccoA" boundaryCondition="false" compartment="Internal_Species"/>
         <species id="Cit" name="Cit" boundaryCondition="false" compartment="Internal_Species"/>
         <species id="CO2" name="CO2" boundaryCondition="false" compartment="Internal_Species"/>
         <species id="DHAP" name="DHAP" boundaryCondition="false" compartment="Internal_Species"/>
         <species id="dPG" name="dPG" boundaryCondition="false" compartment="Internal_Species"/>
         <species id="E4P" name="E4P" boundaryCondition="false" compartment="Internal_Species"/>
         <species id="F16bP" name="F16bP" boundaryCondition="false" compartment="Internal_Species"/>
         <species id="F6P" name="F6P" boundaryCondition="false" compartment="Internal_Species"/>
         <species id="FA16" name="FA16" boundaryCondition="false" compartment="Internal_Species"/>
         <species id="FA18" name="FA18" boundaryCondition="false" compartment="Internal_Species"/>
         <species id="Fru" name="Fru" boundaryCondition="false" compartment="Internal_Species"/>
         <species id="Fum" name="Fum" boundaryCondition="false" compartment="Internal_Species"/>
         <species id="G1P" name="G1P" boundaryCondition="false" compartment="Internal_Species"/>
         <species id="G6P" name="G6P" boundaryCondition="false" compartment="Internal_Species"/>
         <species id="GAP" name="GAP" boundaryCondition="false" compartment="Internal_Species"/>
         <species id="Glc" name="Glc" boundaryCondition="false" compartment="Internal_Species"/>
         <species id="Gln" name="Gln" boundaryCondition="false" compartment="Internal_Species"/>
         <species id="Glu" name="Glu" boundaryCondition="false" compartment="Internal_Species"/>
         <species id="Glyc3P" name="Glyc3P" boundaryCondition="false" compartment="Internal_Species"/>
         <species id="ICit" name="ICit" boundaryCondition="false" compartment="Internal_Species"/>
         <species id="Mal" name="Mal" boundaryCondition="false" compartment="Internal_Species"/>
         <species id="OAA" name="OAA" boundaryCondition="false" compartment="Internal_Species"/>
         <species id="PEP" name="PEP" boundaryCondition="false" compartment="Internal_Species"/>
         <species id="Pyr" name="Pyr" boundaryCondition="false" compartment="Internal_Species"/>
         <species id="PG" name="PG" boundaryCondition="false" compartment="Internal_Species"/>
         <species id="Ri5P" name="Ri5P" boundaryCondition="false" compartment="Internal_Species"/>
         <species id="Ru5P" name="Ru5P" boundaryCondition="false" compartment="Internal_Species"/>
         <species id="S7P" name="S7P" boundaryCondition="false" compartment="Internal_Species"/>
         <species id="Ser" name="Ser" boundaryCondition="false" compartment="Internal_Species"/>
         <species id="Suc" name="Suc" boundaryCondition="false" compartment="Internal_Species"/>
         <species id="Succ" name="Succ" boundaryCondition="false" compartment="Internal_Species"/>
         <species id="SuccCoA" name="SuccCoA" boundaryCondition="false" compartment="Internal_Species"/>
         <species id="SucP" name="SucP" boundaryCondition="false" compartment="Internal_Species"/>
         <species id="UDPG" name="UDPG" boundaryCondition="false" compartment="Internal_Species"/>
         <species id="X5P" name="X5P" boundaryCondition="false" compartment="Internal_Species"/>
         <species id="NAD" name="NAD" boundaryCondition="false" compartment="Internal_Species"/>
         <species id="NADH" name="NADH" boundaryCondition="false" compartment="Internal_Species"/>
         <species id="NADP" name="NADP" boundaryCondition="false" compartment="Internal_Species"/>
         <species id="NADPH" name="NADPH" boundaryCondition="false" compartment="Internal_Species"/>
         <species id="ADP" name="ADP" boundaryCondition="false" compartment="Internal_Species"/>
         <species id="AMP" name="AMP" boundaryCondition="false" compartment="Internal_Species"/>
         <species id="ATP" name="ATP" boundaryCondition="false" compartment="Internal_Species"/>
         <species id="UDP" name="UDP" boundaryCondition="false" compartment="Internal_Species"/>
         <species id="UTP" name="UTP" boundaryCondition="false" compartment="Internal_Species"/>
         <species id="FAD" name="FAD" boundaryCondition="false" compartment="Internal_Species"/>
         <species id="FADH2" name="FADH2" boundaryCondition="false" compartment="Internal_Species"/>
         <species id="PPi" name="PPi" boundaryCondition="false" compartment="Internal_Species"/>
         <species id="NH4" name="NH4" boundaryCondition="false" compartment="Internal_Species"/>
         <species id="UQ" name="UQ" boundaryCondition="false" compartment="Internal_Species"/>
         <species id="UQH2" name="UQH2" boundaryCondition="false" compartment="Internal_Species"/>
         <species id="He" name="He" boundaryCondition="false" compartment="Internal_Species"/>
         <species id="Hi" name="Hi" boundaryCondition="false" compartment="Internal_Species"/>
         <species id="Suc_in" name="Suc_in" boundaryCondition="true" compartment="External_Species"/>
         <species id="Gln_in" name="Gln_in" boundaryCondition="true" compartment="External_Species"/>
         <species id="NO3" name="NO3" boundaryCondition="true" compartment="External_Species"/>
         <species id="CW" name="CW" boundaryCondition="true" compartment="External_Species"/>
         <species id="DAG" name="DAG" boundaryCondition="true" compartment="External_Species"/>
         <species id="PROTEIN" name="PROTEIN" boundaryCondition="true" compartment="External_Species"/>
         <species id="STARCH" name="STARCH" boundaryCondition="true" compartment="External_Species"/>
         <species id="Glu_ac" name="Glu_ac" boundaryCondition="true" compartment="External_Species"/>
         <species id="Asp_ac" name="Asp_ac" boundaryCondition="true" compartment="External_Species"/>
         <species id="Ala_ac" name="Ala_ac" boundaryCondition="true" compartment="External_Species"/>
         <species id="Ser_ac" name="Ser_ac" boundaryCondition="true" compartment="External_Species"/>
         <species id="Cit_ac" name="Cit_ac" boundaryCondition="true" compartment="External_Species"/>
         <species id="Mal_ac" name="Mal_ac" boundaryCondition="true" compartment="External_Species"/>
         <species id="Glc_ac" name="Glc_ac" boundaryCondition="true" compartment="External_Species"/>
         <species id="Fru_ac" name="Fru_ac" boundaryCondition="true" compartment="External_Species"/>
         <species id="Suc_ac" name="Suc_ac" boundaryCondition="true" compartment="External_Species"/>
         <species id="DNA_RNA" name="DNA_RNA" boundaryCondition="true" compartment="External_Species"/>
         <species id="Pi" name="Pi" boundaryCondition="true" compartment="External_Species"/>
      </listOfSpecies>
      <listOfReactions>
         <reaction id="Vpgi" reversible="true">
            <listOfReactants>
               <speciesReference species="G6P" stoichiometry="1"/>
            </listOfReactants>
            <listOfProducts>
               <speciesReference species="F6P" stoichiometry="1"/>
            </listOfProducts>
         </reaction>
         <reaction id="Vald" reversible="true">
            <listOfReactants>
               <speciesReference species="F16bP" stoichiometry="1"/>
            </listOfReactants>
            <listOfProducts>
               <speciesReference species="DHAP" stoichiometry="1"/>
               <speciesReference species="GAP" stoichiometry="1"/>
            </listOfProducts>
         </reaction>
         <reaction id="Vtpi" reversible="true">
            <listOfReactants>
               <speciesReference species="DHAP" stoichiometry="1"/>
            </listOfReactants>
            <listOfProducts>
               <speciesReference species="GAP" stoichiometry="1"/>
            </listOfProducts>
         </reaction>
         <reaction id="Vgapdh" reversible="true">
            <listOfReactants>
               <speciesReference species="GAP" stoichiometry="1"/>
               <speciesReference species="NAD" stoichiometry="1"/>
            </listOfReactants>
            <listOfProducts>
               <speciesReference species="dPG" stoichiometry="1"/>
               <speciesReference species="NADH" stoichiometry="1"/>
            </listOfProducts>
         </reaction>
         <reaction id="Vpgk" reversible="true">
            <listOfReactants>
               <speciesReference species="dPG" stoichiometry="1"/>
               <speciesReference species="ADP" stoichiometry="1"/>
            </listOfReactants>
            <listOfProducts>
               <speciesReference species="PG" stoichiometry="1"/>
               <speciesReference species="ATP" stoichiometry="1"/>
            </listOfProducts>
         </reaction>
         <reaction id="Veno" reversible="true">
            <listOfReactants>
               <speciesReference species="PG" stoichiometry="1"/>
            </listOfReactants>
            <listOfProducts>
               <speciesReference species="PEP" stoichiometry="1"/>
            </listOfProducts>
         </reaction>
         <reaction id="Vaco" reversible="true">
            <listOfReactants>
               <speciesReference species="Cit" stoichiometry="1"/>
            </listOfReactants>
            <listOfProducts>
               <speciesReference species="ICit" stoichiometry="1"/>
            </listOfProducts>
         </reaction>
         <reaction id="Vidh" reversible="true">
            <listOfReactants>
               <speciesReference species="ICit" stoichiometry="1"/>
               <speciesReference species="NAD" stoichiometry="1"/>
            </listOfReactants>
            <listOfProducts>
               <speciesReference species="aKG" stoichiometry="1"/>
               <speciesReference species="CO2" stoichiometry="1"/>
               <speciesReference species="NADH" stoichiometry="1"/>
            </listOfProducts>
         </reaction>
         <reaction id="Vkgdh" reversible="true">
            <listOfReactants>
               <speciesReference species="aKG" stoichiometry="1"/>
               <speciesReference species="NAD" stoichiometry="1"/>
            </listOfReactants>
            <listOfProducts>
               <speciesReference species="CO2" stoichiometry="1"/>
               <speciesReference species="SuccCoA" stoichiometry="1"/>
               <speciesReference species="NADH" stoichiometry="1"/>
            </listOfProducts>
         </reaction>
         <reaction id="Vsdh" reversible="true">
            <listOfReactants>
               <speciesReference species="Succ" stoichiometry="1"/>
               <speciesReference species="FAD" stoichiometry="1"/>
            </listOfReactants>
            <listOfProducts>
               <speciesReference species="Fum" stoichiometry="1"/>
               <speciesReference species="FADH2" stoichiometry="1"/>
            </listOfProducts>
         </reaction>
         <reaction id="VFum" reversible="true">
            <listOfReactants>
               <speciesReference species="Fum" stoichiometry="1"/>
            </listOfReactants>
            <listOfProducts>
               <speciesReference species="Mal" stoichiometry="1"/>
            </listOfProducts>
         </reaction>
         <reaction id="Vmdh" reversible="true">
            <listOfReactants>
               <speciesReference species="Mal" stoichiometry="1"/>
               <speciesReference species="NAD" stoichiometry="1"/>
            </listOfReactants>
            <listOfProducts>
               <speciesReference species="OAA" stoichiometry="1"/>
               <speciesReference species="NADH" stoichiometry="1"/>
            </listOfProducts>
         </reaction>
         <reaction id="Vepi" reversible="true">
            <listOfReactants>
               <speciesReference species="Ru5P" stoichiometry="1"/>
            </listOfReactants>
            <listOfProducts>
               <speciesReference species="X5P" stoichiometry="1"/>
            </listOfProducts>
         </reaction>
         <reaction id="Vriso" reversible="true">
            <listOfReactants>
               <speciesReference species="Ru5P" stoichiometry="1"/>
            </listOfReactants>
            <listOfProducts>
               <speciesReference species="Ri5P" stoichiometry="1"/>
            </listOfProducts>
         </reaction>
         <reaction id="Vtk1" reversible="true">
            <listOfReactants>
               <speciesReference species="GAP" stoichiometry="1"/>
               <speciesReference species="S7P" stoichiometry="1"/>
            </listOfReactants>
            <listOfProducts>
               <speciesReference species="Ri5P" stoichiometry="1"/>
               <speciesReference species="X5P" stoichiometry="1"/>
            </listOfProducts>
         </reaction>
         <reaction id="Vtk2" reversible="true">
            <listOfReactants>
               <speciesReference species="F6P" stoichiometry="1"/>
               <speciesReference species="GAP" stoichiometry="1"/>
            </listOfReactants>
            <listOfProducts>
               <speciesReference species="E4P" stoichiometry="1"/>
               <speciesReference species="X5P" stoichiometry="1"/>
            </listOfProducts>
         </reaction>
         <reaction id="Vtald" reversible="true">
            <listOfReactants>
               <speciesReference species="GAP" stoichiometry="1"/>
               <speciesReference species="S7P" stoichiometry="1"/>
            </listOfReactants>
            <listOfProducts>
               <speciesReference species="E4P" stoichiometry="1"/>
               <speciesReference species="F6P" stoichiometry="1"/>
            </listOfProducts>
         </reaction>
         <reaction id="Vpgm" reversible="true">
            <listOfReactants>
               <speciesReference species="G1P" stoichiometry="1"/>
            </listOfReactants>
            <listOfProducts>
               <speciesReference species="G6P" stoichiometry="1"/>
            </listOfProducts>
         </reaction>
         <reaction id="Vsusy" reversible="true">
            <listOfReactants>
               <speciesReference species="Fru" stoichiometry="1"/>
               <speciesReference species="UDPG" stoichiometry="1"/>
            </listOfReactants>
            <listOfProducts>
               <speciesReference species="Suc" stoichiometry="1"/>
               <speciesReference species="UDP" stoichiometry="1"/>
            </listOfProducts>
         </reaction>
         <reaction id="Valaat" reversible="true">
            <listOfReactants>
               <speciesReference species="Glu" stoichiometry="1"/>
               <speciesReference species="Pyr" stoichiometry="1"/>
            </listOfReactants>
            <listOfProducts>
               <speciesReference species="aKG" stoichiometry="1"/>
               <speciesReference species="Ala" stoichiometry="1"/>
            </listOfProducts>
         </reaction>
         <reaction id="Vaspat" reversible="true">
            <listOfReactants>
               <speciesReference species="Glu" stoichiometry="1"/>
               <speciesReference species="OAA" stoichiometry="1"/>
            </listOfReactants>
            <listOfProducts>
               <speciesReference species="aKG" stoichiometry="1"/>
               <speciesReference species="Asp" stoichiometry="1"/>
            </listOfProducts>
         </reaction>
         <reaction id="Vserat" reversible="true">
            <listOfReactants>
               <speciesReference species="Glu" stoichiometry="1"/>
               <speciesReference species="PG" stoichiometry="1"/>
               <speciesReference species="NAD" stoichiometry="1"/>
            </listOfReactants>
            <listOfProducts>
               <speciesReference species="aKG" stoichiometry="1"/>
               <speciesReference species="Ser" stoichiometry="1"/>
               <speciesReference species="NADH" stoichiometry="1"/>
            </listOfProducts>
         </reaction>
         <reaction id="Vgdh" reversible="true">
            <listOfReactants>
               <speciesReference species="aKG" stoichiometry="1"/>
               <speciesReference species="NADH" stoichiometry="1"/>
               <speciesReference species="NH4" stoichiometry="1"/>
            </listOfReactants>
            <listOfProducts>
               <speciesReference species="Glu" stoichiometry="1"/>
               <speciesReference species="NAD" stoichiometry="1"/>
            </listOfProducts>
         </reaction>
         <reaction id="Vadk" reversible="true">
            <listOfReactants>
               <speciesReference species="AMP" stoichiometry="1"/>
               <speciesReference species="ATP" stoichiometry="1"/>
            </listOfReactants>
            <listOfProducts>
               <speciesReference species="ADP" stoichiometry="2"/>
            </listOfProducts>
         </reaction>
         <reaction id="VSuc_up" reversible="false">
            <listOfReactants>
               <speciesReference species="Suc_in" stoichiometry="1"/>
            </listOfReactants>
            <listOfProducts>
               <speciesReference species="Suc" stoichiometry="1"/>
            </listOfProducts>
         </reaction>
         <reaction id="VGln_up" reversible="false">
            <listOfReactants>
               <speciesReference species="Gln_in" stoichiometry="1"/>
            </listOfReactants>
            <listOfProducts>
               <speciesReference species="Gln" stoichiometry="1"/>
            </listOfProducts>
         </reaction>
         <reaction id="Vfk" reversible="false">
            <listOfReactants>
               <speciesReference species="Fru" stoichiometry="1"/>
               <speciesReference species="ATP" stoichiometry="1"/>
            </listOfReactants>
            <listOfProducts>
               <speciesReference species="F6P" stoichiometry="1"/>
               <speciesReference species="ADP" stoichiometry="1"/>
            </listOfProducts>
         </reaction>
         <reaction id="Vgk" reversible="false">
            <listOfReactants>
               <speciesReference species="Glc" stoichiometry="1"/>
               <speciesReference species="ATP" stoichiometry="1"/>
            </listOfReactants>
            <listOfProducts>
               <speciesReference species="G6P" stoichiometry="1"/>
               <speciesReference species="ADP" stoichiometry="1"/>
            </listOfProducts>
         </reaction>
         <reaction id="Vpfk" reversible="false">
            <listOfReactants>
               <speciesReference species="F6P" stoichiometry="1"/>
               <speciesReference species="ATP" stoichiometry="1"/>
            </listOfReactants>
            <listOfProducts>
               <speciesReference species="F16bP" stoichiometry="1"/>
               <speciesReference species="ADP" stoichiometry="1"/>
            </listOfProducts>
         </reaction>
         <reaction id="Vpfp" reversible="false">
            <listOfReactants>
               <speciesReference species="F6P" stoichiometry="1"/>
               <speciesReference species="PPi" stoichiometry="1"/>
            </listOfReactants>
            <listOfProducts>
               <speciesReference species="F16bP" stoichiometry="1"/>
            </listOfProducts>
         </reaction>
         <reaction id="Vfbp" reversible="false">
            <listOfReactants>
               <speciesReference species="F16bP" stoichiometry="1"/>
            </listOfReactants>
            <listOfProducts>
               <speciesReference species="F6P" stoichiometry="1"/>
            </listOfProducts>
         </reaction>
         <reaction id="Vpk" reversible="false">
            <listOfReactants>
               <speciesReference species="PEP" stoichiometry="1"/>
               <speciesReference species="ADP" stoichiometry="1"/>
            </listOfReactants>
            <listOfProducts>
               <speciesReference species="Pyr" stoichiometry="1"/>
               <speciesReference species="ATP" stoichiometry="1"/>
            </listOfProducts>
         </reaction>
         <reaction id="Vpepc" reversible="false">
            <listOfReactants>
               <speciesReference species="CO2" stoichiometry="1"/>
               <speciesReference species="PEP" stoichiometry="1"/>
            </listOfReactants>
            <listOfProducts>
               <speciesReference species="OAA" stoichiometry="1"/>
            </listOfProducts>
         </reaction>
         <reaction id="Vpepck" reversible="false">
            <listOfReactants>
               <speciesReference species="OAA" stoichiometry="1"/>
               <speciesReference species="PPi" stoichiometry="1"/>
            </listOfReactants>
            <listOfProducts>
               <speciesReference species="CO2" stoichiometry="1"/>
               <speciesReference species="PEP" stoichiometry="1"/>
            </listOfProducts>
         </reaction>
         <reaction id="Vpdh" reversible="false">
            <listOfReactants>
               <speciesReference species="Pyr" stoichiometry="1"/>
               <speciesReference species="NAD" stoichiometry="1"/>
            </listOfReactants>
            <listOfProducts>
               <speciesReference species="AccoA" stoichiometry="1"/>
               <speciesReference species="CO2" stoichiometry="1"/>
               <speciesReference species="NADH" stoichiometry="1"/>
            </listOfProducts>
         </reaction>
         <reaction id="Vcs" reversible="false">
            <listOfReactants>
               <speciesReference species="AccoA" stoichiometry="1"/>
               <speciesReference species="OAA" stoichiometry="1"/>
            </listOfReactants>
            <listOfProducts>
               <speciesReference species="Cit" stoichiometry="1"/>
            </listOfProducts>
         </reaction>
         <reaction id="Vscol" reversible="false">
            <listOfReactants>
               <speciesReference species="SuccCoA" stoichiometry="1"/>
               <speciesReference species="ADP" stoichiometry="1"/>
            </listOfReactants>
            <listOfProducts>
               <speciesReference species="Succ" stoichiometry="1"/>
               <speciesReference species="ATP" stoichiometry="1"/>
            </listOfProducts>
         </reaction>
         <reaction id="Vme" reversible="false">
            <listOfReactants>
               <speciesReference species="Mal" stoichiometry="1"/>
               <speciesReference species="NAD" stoichiometry="1"/>
            </listOfReactants>
            <listOfProducts>
               <speciesReference species="CO2" stoichiometry="1"/>
               <speciesReference species="Pyr" stoichiometry="1"/>
               <speciesReference species="NADH" stoichiometry="1"/>
            </listOfProducts>
         </reaction>
         <reaction id="Vg6pdh" reversible="false">
            <listOfReactants>
               <speciesReference species="G6P" stoichiometry="1"/>
               <speciesReference species="NADP" stoichiometry="2"/>
            </listOfReactants>
            <listOfProducts>
               <speciesReference species="CO2" stoichiometry="1"/>
               <speciesReference species="Ru5P" stoichiometry="1"/>
               <speciesReference species="NADPH" stoichiometry="2"/>
            </listOfProducts>
         </reaction>
         <reaction id="Vrbco" reversible="false">
            <listOfReactants>
               <speciesReference species="CO2" stoichiometry="1"/>
               <speciesReference species="Ru5P" stoichiometry="1"/>
            </listOfReactants>
            <listOfProducts>
               <speciesReference species="DHAP" stoichiometry="2"/>
            </listOfProducts>
         </reaction>
         <reaction id="Vagpase" reversible="false">
            <listOfReactants>
               <speciesReference species="G1P" stoichiometry="1"/>
               <speciesReference species="ATP" stoichiometry="1"/>
            </listOfReactants>
            <listOfProducts>
               <speciesReference species="ADPG" stoichiometry="1"/>
               <speciesReference species="PPi" stoichiometry="1"/>
            </listOfProducts>
         </reaction>
         <reaction id="Vugpase" reversible="false">
            <listOfReactants>
               <speciesReference species="G1P" stoichiometry="1"/>
               <speciesReference species="UTP" stoichiometry="1"/>
            </listOfReactants>
            <listOfProducts>
               <speciesReference species="UDPG" stoichiometry="1"/>
               <speciesReference species="PPi" stoichiometry="1"/>
            </listOfProducts>
         </reaction>
         <reaction id="Vinv" reversible="false">
            <listOfReactants>
               <speciesReference species="Suc" stoichiometry="1"/>
            </listOfReactants>
            <listOfProducts>
               <speciesReference species="Fru" stoichiometry="1"/>
               <speciesReference species="Glc" stoichiometry="1"/>
            </listOfProducts>
         </reaction>
         <reaction id="Vsps" reversible="false">
            <listOfReactants>
               <speciesReference species="F6P" stoichiometry="1"/>
               <speciesReference species="UDPG" stoichiometry="1"/>
            </listOfReactants>
            <listOfProducts>
               <speciesReference species="SucP" stoichiometry="1"/>
               <speciesReference species="UDP" stoichiometry="1"/>
            </listOfProducts>
         </reaction>
         <reaction id="Vspase" reversible="false">
            <listOfReactants>
               <speciesReference species="SucP" stoichiometry="1"/>
            </listOfReactants>
            <listOfProducts>
               <speciesReference species="Suc" stoichiometry="1"/>
            </listOfProducts>
         </reaction>
         <reaction id="Vgs" reversible="false">
            <listOfReactants>
               <speciesReference species="Glu" stoichiometry="1"/>
               <speciesReference species="ATP" stoichiometry="1"/>
               <speciesReference species="NH4" stoichiometry="1"/>
            </listOfReactants>
            <listOfProducts>
               <speciesReference species="Gln" stoichiometry="1"/>
               <speciesReference species="ADP" stoichiometry="1"/>
            </listOfProducts>
         </reaction>
         <reaction id="Vgogat" reversible="false">
            <listOfReactants>
               <speciesReference species="aKG" stoichiometry="1"/>
               <speciesReference species="Gln" stoichiometry="1"/>
               <speciesReference species="NADPH" stoichiometry="1"/>
            </listOfReactants>
            <listOfProducts>
               <speciesReference species="Glu" stoichiometry="2"/>
               <speciesReference species="NADP" stoichiometry="1"/>
            </listOfProducts>
         </reaction>
         <reaction id="Vnr" reversible="false">
            <listOfReactants>
               <speciesReference species="NADH" stoichiometry="1"/>
               <speciesReference species="NO3" stoichiometry="1"/>
            </listOfReactants>
            <listOfProducts>
               <speciesReference species="NAD" stoichiometry="1"/>
               <speciesReference species="NH4" stoichiometry="1"/>
            </listOfProducts>
         </reaction>
         <reaction id="Vfas" reversible="false">
            <listOfReactants>
               <speciesReference species="AccoA" stoichiometry="8"/>
               <speciesReference species="NADPH" stoichiometry="14"/>
               <speciesReference species="ATP" stoichiometry="7"/>
            </listOfReactants>
            <listOfProducts>
               <speciesReference species="FA16" stoichiometry="1"/>
               <speciesReference species="NADP" stoichiometry="14"/>
               <speciesReference species="AMP" stoichiometry="7"/>
               <speciesReference species="PPi" stoichiometry="7"/>
            </listOfProducts>
         </reaction>
         <reaction id="Velong" reversible="false">
            <listOfReactants>
               <speciesReference species="AccoA" stoichiometry="1"/>
               <speciesReference species="FA16" stoichiometry="1"/>
               <speciesReference species="NADPH" stoichiometry="1"/>
               <speciesReference species="ATP" stoichiometry="1"/>
            </listOfReactants>
            <listOfProducts>
               <speciesReference species="FA18" stoichiometry="1"/>
               <speciesReference species="NADP" stoichiometry="1"/>
               <speciesReference species="AMP" stoichiometry="1"/>
               <speciesReference species="PPi" stoichiometry="1"/>
            </listOfProducts>
         </reaction>
         <reaction id="Vglyc3P" reversible="false">
            <listOfReactants>
               <speciesReference species="DHAP" stoichiometry="1"/>
               <speciesReference species="NADH" stoichiometry="1"/>
               <speciesReference species="ATP" stoichiometry="1"/>
            </listOfReactants>
            <listOfProducts>
               <speciesReference species="Glyc3P" stoichiometry="1"/>
               <speciesReference species="NAD" stoichiometry="1"/>
               <speciesReference species="ADP" stoichiometry="1"/>
            </listOfProducts>
         </reaction>
         <reaction id="Vrcc1" reversible="false">
            <listOfReactants>
               <speciesReference species="NADH" stoichiometry="1"/>
               <speciesReference species="UQ" stoichiometry="1"/>
               <speciesReference species="Hi" stoichiometry="2"/>
            </listOfReactants>
            <listOfProducts>
               <speciesReference species="NAD" stoichiometry="1"/>
               <speciesReference species="UQH2" stoichiometry="1"/>
               <speciesReference species="He" stoichiometry="2"/>
            </listOfProducts>
         </reaction>
         <reaction id="Vrcc2" reversible="false">
            <listOfReactants>
               <speciesReference species="FADH2" stoichiometry="1"/>
               <speciesReference species="UQ" stoichiometry="1"/>
            </listOfReactants>
            <listOfProducts>
               <speciesReference species="FAD" stoichiometry="1"/>
               <speciesReference species="UQH2" stoichiometry="1"/>
            </listOfProducts>
         </reaction>
         <reaction id="Vnrj3" reversible="false">
            <listOfReactants>
               <speciesReference species="ATP" stoichiometry="1"/>
               <speciesReference species="UDP" stoichiometry="1"/>
            </listOfReactants>
            <listOfProducts>
               <speciesReference species="ADP" stoichiometry="1"/>
               <speciesReference species="UTP" stoichiometry="1"/>
            </listOfProducts>
         </reaction>
         <reaction id="Vnga_ATPm" reversible="false">
            <listOfReactants>
               <speciesReference species="ATP" stoichiometry="1"/>
            </listOfReactants>
            <listOfProducts>
               <speciesReference species="ADP" stoichiometry="1"/>
            </listOfProducts>
         </reaction>
         <reaction id="Vppi" reversible="false">
            <listOfReactants>
               <speciesReference species="PPi" stoichiometry="1"/>
            </listOfReactants>
            <listOfProducts>
               <speciesReference species="Pi" stoichiometry="1"/>
            </listOfProducts>
         </reaction>
         <reaction id="Vrcc34" reversible="false">
            <listOfReactants>
               <speciesReference species="UQH2" stoichiometry="1"/>
               <speciesReference species="Hi" stoichiometry="6"/>
            </listOfReactants>
            <listOfProducts>
               <speciesReference species="UQ" stoichiometry="1"/>
               <speciesReference species="He" stoichiometry="6"/>
            </listOfProducts>
         </reaction>
         <reaction id="Vaox" reversible="false">
            <listOfReactants>
               <speciesReference species="UQH2" stoichiometry="1"/>
            </listOfReactants>
            <listOfProducts>
               <speciesReference species="UQ" stoichiometry="1"/>
            </listOfProducts>
         </reaction>
         <reaction id="Vucp" reversible="false">
            <listOfReactants>
               <speciesReference species="He" stoichiometry="1"/>
            </listOfReactants>
            <listOfProducts>
               <speciesReference species="Hi" stoichiometry="1"/>
            </listOfProducts>
         </reaction>
         <reaction id="Vatpsynthase" reversible="false">
            <listOfReactants>
               <speciesReference species="ADP" stoichiometry="1"/>
               <speciesReference species="He" stoichiometry="4"/>
            </listOfReactants>
            <listOfProducts>
               <speciesReference species="ATP" stoichiometry="1"/>
               <speciesReference species="Hi" stoichiometry="4"/>
            </listOfProducts>
         </reaction>
         <reaction id="Vdag" reversible="false">
            <listOfReactants>
               <speciesReference species="FA16" stoichiometry="0.67"/>
               <speciesReference species="FA18" stoichiometry="1.33"/>
               <speciesReference species="Glyc3P" stoichiometry="1"/>
               <speciesReference species="ATP" stoichiometry="1"/>
            </listOfReactants>
            <listOfProducts>
               <speciesReference species="ADP" stoichiometry="1"/>
               <speciesReference species="DAG" stoichiometry="1"/>
            </listOfProducts>
         </reaction>
         <reaction id="Vcws" reversible="false">
            <listOfReactants>
               <speciesReference species="UDPG" stoichiometry="1"/>
            </listOfReactants>
            <listOfProducts>
               <speciesReference species="UDP" stoichiometry="1"/>
               <speciesReference species="CW" stoichiometry="1"/>
            </listOfProducts>
         </reaction>
         <reaction id="Vcwd" reversible="false">
            <listOfReactants>
               <speciesReference species="ATP" stoichiometry="1"/>
               <speciesReference species="CW" stoichiometry="1"/>
            </listOfReactants>
            <listOfProducts>
               <speciesReference species="G1P" stoichiometry="1"/>
               <speciesReference species="ADP" stoichiometry="1"/>
            </listOfProducts>
         </reaction>
         <reaction id="Vac_Glu" reversible="false">
            <listOfReactants>
               <speciesReference species="Glu" stoichiometry="1"/>
            </listOfReactants>
            <listOfProducts>
               <speciesReference species="Glu_ac" stoichiometry="1"/>
            </listOfProducts>
         </reaction>
         <reaction id="Vac_Asp" reversible="false">
            <listOfReactants>
               <speciesReference species="Asp" stoichiometry="1"/>
            </listOfReactants>
            <listOfProducts>
               <speciesReference species="Asp_ac" stoichiometry="1"/>
            </listOfProducts>
         </reaction>
         <reaction id="Vac_Ala" reversible="false">
            <listOfReactants>
               <speciesReference species="Ala" stoichiometry="1"/>
            </listOfReactants>
            <listOfProducts>
               <speciesReference species="Ala_ac" stoichiometry="1"/>
            </listOfProducts>
         </reaction>
         <reaction id="Vac_Ser" reversible="false">
            <listOfReactants>
               <speciesReference species="Ser" stoichiometry="1"/>
            </listOfReactants>
            <listOfProducts>
               <speciesReference species="Ser_ac" stoichiometry="1"/>
            </listOfProducts>
         </reaction>
         <reaction id="Vprotein" reversible="false">
            <listOfReactants>
               <speciesReference species="Ala" stoichiometry="0.21"/>
               <speciesReference species="Asp" stoichiometry="0.17"/>
               <speciesReference species="Glu" stoichiometry="0.44"/>
               <speciesReference species="Ser" stoichiometry="0.11"/>
               <speciesReference species="NADPH" stoichiometry="0.32"/>
               <speciesReference species="ATP" stoichiometry="4.3"/>
            </listOfReactants>
            <listOfProducts>
               <speciesReference species="NADP" stoichiometry="0.32"/>
               <speciesReference species="ADP" stoichiometry="4.3"/>
               <speciesReference species="PROTEIN" stoichiometry="1"/>
            </listOfProducts>
         </reaction>
         <reaction id="Vac_cit" reversible="false">
            <listOfReactants>
               <speciesReference species="Cit" stoichiometry="1"/>
            </listOfReactants>
            <listOfProducts>
               <speciesReference species="Cit_ac" stoichiometry="1"/>
            </listOfProducts>
         </reaction>
         <reaction id="Vac_mal" reversible="false">
            <listOfReactants>
               <speciesReference species="Mal" stoichiometry="1"/>
            </listOfReactants>
            <listOfProducts>
               <speciesReference species="Mal_ac" stoichiometry="1"/>
            </listOfProducts>
         </reaction>
         <reaction id="Vac_glc" reversible="false">
            <listOfReactants>
               <speciesReference species="Glc" stoichiometry="1"/>
            </listOfReactants>
            <listOfProducts>
               <speciesReference species="Glc_ac" stoichiometry="1"/>
            </listOfProducts>
         </reaction>
         <reaction id="Vac_fru" reversible="false">
            <listOfReactants>
               <speciesReference species="Fru" stoichiometry="1"/>
            </listOfReactants>
            <listOfProducts>
               <speciesReference species="Fru_ac" stoichiometry="1"/>
            </listOfProducts>
         </reaction>
         <reaction id="Vac_suc" reversible="false">
            <listOfReactants>
               <speciesReference species="Suc" stoichiometry="1"/>
            </listOfReactants>
            <listOfProducts>
               <speciesReference species="Suc_ac" stoichiometry="1"/>
            </listOfProducts>
         </reaction>
         <reaction id="Vss" reversible="false">
            <listOfReactants>
               <speciesReference species="ADPG" stoichiometry="1"/>
            </listOfReactants>
            <listOfProducts>
               <speciesReference species="ADP" stoichiometry="1"/>
               <speciesReference species="STARCH" stoichiometry="1"/>
            </listOfProducts>
         </reaction>
         <reaction id="Vsd" reversible="false">
            <listOfReactants>
               <speciesReference species="ATP" stoichiometry="1"/>
               <speciesReference species="STARCH" stoichiometry="1"/>
            </listOfReactants>
            <listOfProducts>
               <speciesReference species="G1P" stoichiometry="1"/>
               <speciesReference species="AMP" stoichiometry="1"/>
            </listOfProducts>
         </reaction>
         <reaction id="Vnucleo" reversible="false">
            <listOfReactants>
               <speciesReference species="Asp" stoichiometry="0.7"/>
               <speciesReference species="CO2" stoichiometry="1"/>
               <speciesReference species="Gln" stoichiometry="2.1"/>
               <speciesReference species="Ri5P" stoichiometry="1"/>
               <speciesReference species="ATP" stoichiometry="7.3"/>
            </listOfReactants>
            <listOfProducts>
               <speciesReference species="Fum" stoichiometry="0.7"/>
               <speciesReference species="Glu" stoichiometry="2.1"/>
               <speciesReference species="ADP" stoichiometry="5.8"/>
               <speciesReference species="AMP" stoichiometry="1.5"/>
               <speciesReference species="PPi" stoichiometry="1"/>
               <speciesReference species="DNA_RNA" stoichiometry="1"/>
            </listOfProducts>
         </reaction>
      </listOfReactions>
   </model>
</sbml>
